# Supplementary material for: Transcriptome analysis of neural progenitor cells derived from Lowe syndrome induced pluripotent stem cells: identification of candidate genes for the neurodevelopmental and eye manifestations
Source: J Neurodev Disord. 2020 May 11;12:14. doi: 10.1186/s11689-020-09317-2 (PMC7212686; doi:10.1186/s11689-020-09317-2)
Supplement: Supplementary file 5 — Additional file 5:Table S2. Entire gene list arranged in descending order of significance level (pval), The top 16 genes with padj < 0.1 are in bold type. [file 11689_2020_9317_MOESM5_ESM.xlsx]

## Sheet: newDEGs
GeneID	Chr	Start	End	Gene_name	LS100A.NormalizedCounts	LS100B.NormalizedCounts	LS200A.NormalizedCounts	LS200B.NormalizedCounts	LS300A.NormalizedCounts	LS300B.NormalizedCounts	LS400A.NormalizedCounts	LS400B.NormalizedCounts	LS500A.NormalizedCounts	LS500B.NormalizedCounts	LS600A.NormalizedCounts	LS600B.NormalizedCounts	LS100A.TPM	LS100B.TPM	LS200A.TPM	LS200B.TPM	LS300A.TPM	LS300B.TPM	LS400A.TPM	LS400B.TPM	LS500A.TPM	LS500B.TPM	LS600A.TPM	LS600B.TPM	baseMean	log2FoldChange	lfcSE	stat	pvalue	padj
ENSG00000113209.8_3	chr5	140514800	140518207	PCDHB5	120.283	180.939	1564.63	1374.94	18.3107	39.9256	385.373	398.507	208.845	146.613	2128.97	2110.21	0	0	0	45.1095	0.589003	0	0	0	0	0	0	0	1455.82	-3.52292	0.285321	-12.3472	5.04e-35	8.63e-31
ENSG00000125492.9_2	chr9	135457572	135465653	BARHL1	0	15.0124	184.3	155.889	43.7423	60.939	360.348	308.025	0	4.79126	37.2119	22.2234	0	0.501139	6.04693	4.87576	1.60216	1.13822	5.61593	9.72237	0	0.212296	1.17013	0.837595	200.188	-3.50479	0.551538	-6.35458	2.09e-10	1.79e-06
ENSG00000022556.15_3	chr19	55464498	55512510	NLRP2	0.947106	0	601.855	676.556	2.03453	1.05067	6.00581	3.85031	0	4.79126	1481.71	1346.53	0.006033	0	18.2209	19.9762	0.102978	0.049572	0.180942	0.088812	0	0.187453	38.2786	37.8079	689.098	-7.93482	1.31868	-6.01723	1.77e-09	9.53e-06
ENSG00000115380.19_3	chr2	56093102	56151274	EFEMP1	757.685	711.905	273.571	260.854	984.711	1077.99	325.315	352.304	1556.2	1607.95	625.836	601.041	23.5538	23.3908	8.95824	8.29676	32.1657	38.6441	10.8062	11.5025	64.9792	69.9171	18.8925	19.227	1531.93	1.47864	0.247253	5.98027	2.23e-09	9.53e-06
ENSG00000262655.3_3	chr11	13984236	14289430	SPON1	75.7685	83.7536	251.493	284.756	264.488	240.604	1473.42	1517.99	30.4143	20.1233	90.2106	62.6295	1.40272	1.70119	5.15759	3.46905	5.25592	3.03292	16.3516	13.7252	0.691506	0.598719	1.26635	1.41026	737.536	-1.97685	0.368754	-5.3609	8.28e-08	0.000283381
ENSG00000119125.16_2	chr9	74729511	74872109	GDA	4.73553	1.58026	14.3985	20.7851	0	1.05067	8.00774	6.73805	17.2348	26.8311	290.929	324.259	0.090264	0.051501	0.447021	0.42697	0	0.034613	0.175917	0.141243	0.345409	0.562718	4.1723	5.1841	120.17	-3.35187	0.646586	-5.18396	2.17e-07	0.000619493
ENSG00000104327.7_3	chr8	91070836	91107703	CALB1	280.343	286.026	699.765	769.05	55.9495	34.6722	79.0765	121.285	131.795	222.314	384.523	490.935	10.1883	9.42602	10.7752	28.8171	1.99155	1.21952	3.10227	4.10739	4.75656	8.24824	11.1899	16.5428	597.797	-1.2755	0.274568	-4.64547	3.39e-06	0.00756271
ENSG00000234444.9_3	chr7	63767837	63815238	ZNF736	0	0	335.964	386.604	1.01726	0	35.0339	23.1019	52.7181	46.9543	301.078	355.574	0	0	5.99727	2.15441	0.010852	0	1.11073	0.396707	1.27686	1.18515	4.12562	5.23981	257.822	-6.05467	1.30574	-4.63695	3.54e-06	0.00756271
ENSG00000164093.16_4	chr4	111538579	111563279	PITX2	12.3124	1.58026	65.273	82.1013	30.5179	58.8377	198.192	242.57	0	0	1.12763	1.01015	0.406491	0.137953	2.3907	3.63557	1.31915	2.89161	7.08108	9.6034	0	0	0.131109	0.123214	116.196	-2.92005	0.669453	-4.36184	1.29e-05	0.0245211
ENSG00000198825.13_4	chr10	121485554	121588790	INPP5F	1499.27	1585.79	4453.92	4247.44	1204.44	1009.7	4327.18	4315.24	4327.96	5147.73	8271.19	9066.13	22.0848	17.0997	103.899	100.785	16.6672	18.1855	110.323	90.8973	30.0625	124.609	156.001	60.0475	8303.42	-1.43944	0.346013	-4.16007	3.18e-05	0.0544395
ENSG00000198300.13_5	chr19	57321445	57352096	PEG3	0	0	128.626	148.614	0	2.10135	1669.61	1703.76	0	0	1.12763	0	0	0	1.13943	1.91882	0	0.042379	10.2214	10.5674	0	0	0.032401	0	613.035	-9.08647	2.2177	-4.09725	4.18e-05	0.0650363
ENSG00000175497.16_4	chr2	115199876	116603328	DPP10	601.413	585.485	279.33	255.657	804.655	707.103	372.36	330.164	487.643	588.367	237.931	340.422	12.8351	12.1705	6.81195	6.91021	18.0424	17.0536	8.29166	7.61714	11.4718	15.9312	6.11433	6.63903	940.181	1.0501	0.258981	4.05474	5.02e-05	0.0708303
ENSG00000133710.15_3	chr5	147405246	147516852	SPINK5	488.707	413.237	106.549	117.436	332.645	304.695	98.0949	105.884	554.554	582.617	230.037	371.737	12.229	15.6265	3.35367	3.47908	8.93079	7.67242	3.03982	3.2312	13.8828	17.1543	6.66819	8.06223	622.335	1.51697	0.375634	4.03842	5.38e-05	0.0708303
ENSG00000204103.3_2	chr20	39314488	39317880	MAFB	162.902	133.532	50.8745	39.4918	68.1566	78.8005	32.031	26.9522	219.997	208.899	101.487	83.8427	4.30884	3.63883	1.7349	1.44175	2.18052	2.312	1.05245	0.853582	6.33636	6.53067	2.75593	2.41685	201.903	1.41211	0.352973	4.00062	6.32e-05	0.0772161
ENSG00000171540.7_2	chr5	76924537	76935513	OTP	345.694	428.249	0.959897	0	0	1.05067	1.00097	9.62578	418.704	392.883	2.25527	5.05077	9.43432	11.7028	0.048613	0	0	0.025293	0.041382	0.271884	11.785	11.9526	0.098581	0.115977	270.874	6.08909	1.55616	3.9129	9.12e-05	0.0980154
ENSG00000181234.9_3	chr12	128751948	129192460	TMEM132C	0	0	3210.85	3228.97	467.941	376.141	1606.55	1573.82	0	0	699.133	536.392	0	0	61.5877	61.308	3.93605	7.27535	28.8239	28.2199	0	0	12.1112	9.68578	1961.41	-12.2309	3.12675	-3.91169	9.17e-05	0.0980154
ENSG00000103710.10_2	chr15	65345675	65369028	RASL12	179.003	199.112	384.919	327.366	310.265	183.868	473.458	548.67	180.458	172.485	437.522	452.549	5.92405	5.9691	13.6616	5.34445	9.78837	7.05178	16.6006	16.278	6.11761	5.22891	12.2157	5.73276	647.199	-1.09387	0.283108	-3.8638	0.000111636	0.112365
ENSG00000164756.12_5	chr8	117962512	118188953	SLC30A8	0	0.790128	413.716	400.114	11.1899	5.25337	363.351	342.678	93.2706	134.155	78.9343	42.4264	0	0	4.89782	8.35437	0.197676	0.118491	7.72552	7.37434	2.67406	4.01588	2.23804	0.824564	316.205	-5.14812	1.37263	-3.75054	0.000176451	0.167736
ENSG00000261210.7_3	chr16	19297061	19333467	CLEC19A	82.3983	68.7412	9.59897	4.15703	62.053	68.2938	20.0194	29.8399	66.9115	112.115	2.25527	0	2.80838	3.78205	0.554015	0.217826	3.99868	1.60729	1.74972	1.17945	3.26389	5.4724	0.277658	0	88.4436	3.52544	0.951762	3.70412	0.000212124	0.182127
ENSG00000185985.9_5	chrX	144899350	144911374	SLITRK2	1091.07	1127.51	287.969	231.754	190.228	239.553	93.09	63.5302	1501.45	1347.3	45.1053	20.2031	6.40657	9.63085	2.77318	2.37787	2.01466	2.0239	0.811123	0.567819	14.1654	13.5799	0.265183	0.225034	1047.29	2.87126	0.775341	3.70322	0.000212877	0.182127
ENSG00000110446.10_4	chr11	60704556	60720002	SLC15A3	89.9751	181.729	34.5563	55.0806	98.6745	96.6619	39.0378	42.3534	498.795	252.02	58.6369	11.1117	5.05236	8.94571	2.31415	2.81866	6.41365	4.80596	2.46175	1.67213	19.8296	14.6463	4.9877	0.954201	244.351	2.11249	0.576479	3.66446	0.000247858	0.201957
ENSG00000264204.2_4	chr10	51464464	51486201	AGAP7P	10.4182	9.48154	35.5162	44.6881	16.2762	21.0135	41.0397	40.4283	48.6629	10.5408	157.869	193.949	1.39549	0.668246	3.10371	4.37081	1.53515	1.32681	2.6732	3.33982	5.84449	1.43271	8.34616	10.338	105.581	-1.92424	0.529926	-3.63116	0.000282154	0.219452
ENSG00000258654.1_6	chr15	20549989	20564419	AC026495.1	0	0	64.3131	40.531	16.2762	7.35471	27.0261	28.8774	0	0	19.1698	10.1015	0	0	5.80552	5.19235	1.44233	0.555568	2.7992	3.25882	0	0	1.38458	1.11469	35.9483	-6.03731	1.69077	-3.57075	0.000355954	0.260065
ENSG00000250358.5_4	chr5	111964133	111967797	LINC02200	54.9322	41.8768	10.5589	2.07851	13.2244	19.9628	10.0097	2.88774	51.7043	57.4951	11.2763	5.05077	1.72923	0	0.533172	0.390002	0	1.97677	0.029211	0.11932	0	1.58768	0	0.674165	46.9806	2.3674	0.664342	3.56353	0.000365905	0.260065
ENSG00000166159.10_3	chr12	1929433	1945918	LRTM2	0.947106	3.16051	24.9573	11.4318	3.05179	6.30404	39.0378	44.2786	0	0	1.12763	12.1218	0.204545	0.069279	0.800034	0.285185	0.134139	0.219867	1.90727	1.1019	0	0	0.045983	0.251509	24.8009	-3.64788	1.02653	-3.55362	0.000379968	0.260065
ENSG00000188730.4_2	chr7	49813257	49961546	VWC2	42.6198	76.6424	29.7568	29.0992	84.4328	133.435	29.0281	31.7651	81.1048	63.2446	22.5527	15.1523	0.385985	0.645369	0.322883	0.309631	0.906928	1.16835	0.229825	0.267206	0.639241	0.600677	0.192499	0.144726	107.519	1.61387	0.456061	3.53871	0.000402082	0.264616
ENSG00000163251.3_2	chr2	208627310	208634287	FZD5	900.698	1097.49	239.974	255.657	305.179	222.743	151.146	201.179	2020.52	2091.86	536.753	649.529	4.94706	14.6869	3.33582	3.90114	4.27255	3.22795	2.17723	2.76245	25.8196	3.80931	6.85874	8.5065	1459.35	1.47775	0.420167	3.51706	0.000436353	0.276535
ENSG00000081842.13	chr5	140207563	140391929	PCDHA6	47.3553	45.8274	53.7542	57.1591	12.2072	8.40538	206.199	160.751	9.12429	30.6641	317.993	290.924	0.740517	0.521297	0.965949	0.530368	0.265542	0.201692	2.67352	2.27671	0.254566	0.712756	4.9222	3.60484	207.558	-2.89715	0.83698	-3.46144	0.000537297	0.325617
ENSG00000125398.6_3	chr17	70117161	70122561	SOX9	1127.06	1122.77	200.618	131.986	689.704	556.857	453.438	368.668	2202	1761.27	542.392	555.584	23.8786	21.982	4.72258	2.88789	14.8083	11.1899	9.8026	7.80899	41.2416	46.0542	10.9192	11.7698	1628.16	1.73997	0.503722	3.45423	0.000551861	0.325617
ENSG00000254245.2_3	chr5	140723396	140892546	PCDHGA3	5.68264	11.0618	39.3558	40.531	3.05179	0	2.00194	10.5884	6.08286	3.83301	43.9777	36.3655	0.17959	0.400815	1.64971	1.77113	0.132039	0.051651	0.115794	0.458159	0.309057	0.280658	1.18965	0	33.986	-2.45785	0.717935	-3.42349	0.000618217	0.35261
ENSG00000142347.17_4	chr19	8585674	8642461	MYO1F	3.78843	0.790128	2.87969	7.2748	1.01726	4.20269	26.0252	35.6154	13.1795	3.83301	98.1041	47.4772	0.071986	0.07915	0.064551	0.349573	0.235633	0.119907	0.256928	0.778361	1.511	0.204265	1.35963	3.76731	40.3372	-2.70835	0.805664	-3.36163	0.000774827	0.42768
ENSG00000147804.9_3	chr8	145635126	145642279	SLC39A4	0	0.790128	0.959897	6.23554	9.15537	0	48.0465	58.7173	19.2624	24.9145	81.1896	60.6092	0	0.049702	0.077327	0.351874	0.266916	0.0404	4.30669	4.76242	2.92847	1.77122	6.6218	5.03593	51.7837	-2.62905	0.790166	-3.32721	0.000877189	0.459409
ENSG00000134138.19_4	chr15	37181405	37393500	MEIS2	1397.93	1395.37	760.238	817.895	1273.61	1064.33	668.647	702.682	1526.8	1524.58	507.435	565.686	24.612	25.5949	19.1223	17.9272	25.4836	22.5584	15.8728	16.4459	32.8159	30.9489	10.8416	11.5743	2049.89	1.03546	0.31147	3.32443	0.000886008	0.459409
ENSG00000182256.12_3	chr15	27216429	27787137	GABRG3	103.235	117.729	63.3532	57.1591	138.348	100.865	41.0397	36.578	184.514	252.02	28.1908	29.2945	2.10817	3.24407	0.751124	0.60924	1.71862	1.08861	1.3164	0.592108	2.61894	3.70041	1.17667	0.290874	194.067	1.80363	0.5503	3.27754	0.00104715	0.526995
ENSG00000172296.12_3	chr20	12989627	13149750	SPTLC3	13.2595	26.8644	50.8745	25.9814	42.725	22.0641	79.0765	77.0063	93.2706	122.656	233.42	294.965	0.220986	1.25157	1.00238	0.60807	1.17732	1.3807	1.31465	1.60992	2.00432	3.33695	5.66688	6.20202	182.405	-1.16174	0.359237	-3.23391	0.00122108	0.586152
ENSG00000078295.16_3	chr5	7396321	7830194	ADCY2	1167.78	1397.74	787.115	831.406	604.254	772.245	387.375	363.855	566.72	511.706	306.716	301.026	16.7022	17.8395	10.6234	12.4503	9.69054	12.2058	5.60545	5.34719	9.02979	8.08627	4.65349	4.13778	1346.15	0.794645	0.245937	3.23109	0.00123321	0.586152
ENSG00000256463.8_5	chr18	76740275	76762677	SALL3	163.849	338.175	1528.16	1468.47	1932.8	1817.66	2267.19	2333.29	110.505	62.2864	429.628	420.224	3.47491	4.35577	21.722	21.3501	29.082	18.8887	21.1908	33.0506	2.86362	1.95266	5.96527	2.07695	2164.15	-1.7327	0.544938	-3.17963	0.00147463	0.681957
ENSG00000157335.20_3	chr16	70207225	70221264	CLEC18C	59.6677	41.8768	19.1979	28.0599	159.71	180.716	63.061	78.9314	90.2291	12.4573	25.9356	18.1828	3.59417	2.73272	1.86153	1.72294	13.2985	12.9811	5.8205	5.72622	4.11555	0.860149	1.54479	1.80005	129.888	1.18899	0.377301	3.1513	0.00162546	0.731928
ENSG00000184221.12_4	chr21	34442450	34444726	OLIG1	11.3653	8.69141	106.549	92.4939	11.1899	27.3175	247.239	231.981	1.01381	0.958252	1.12763	0	0.58855	0.424469	2.25034	1.78196	0.714334	0.604587	10.0969	9.00821	0.082077	0.165813	0.080496	0	124.13	-2.77492	0.884481	-3.13734	0.00170489	0.748008
ENSG00000086205.17_3	chr11	49168187	49230222	FOLH1	147.749	185.68	58.5537	70.6695	11.1899	2.10135	1.00097	3.85031	30.4143	40.2466	5.63817	2.02031	6.1845	5.32396	3.49844	2.97372	0.468051	0.137404	0.032231	0.280897	1.7187	1.80476	0.198899	0.062378	94.6099	2.00459	0.651889	3.07504	0.00210472	0.900348
ENSG00000180613.10_3	chr4	54965690	54968672	GSX2	59.6677	32.3953	0	0	0	1.05067	29.0281	35.6154	43.5939	47.9126	0	0	2.71372	0.968235	0	0	0	0.102427	0.882934	0.909272	2.4023	2.121	0	0	41.4855	7.16103	2.33756	3.06346	0.0021879	0.913103
ENSG00000235026.5_5	chr2	115888512	115918920	DPP10-AS1	49.2495	35.5558	6.71928	6.23554	39.6733	51.483	4.00387	27.9148	58.801	39.2883	20.2974	17.1726	3.92869	3.4935	0.468605	0.572931	1.38071	5.16877	0.593316	3.40182	4.49978	3.37534	1.34063	1.939	59.5563	1.83175	0.601018	3.04774	0.00230568	0.923275
ENSG00000178538.9_2	chr8	61099906	61193971	CA8	708.436	647.905	150.704	171.477	218.712	242.705	114.11	142.462	140.92	176.318	93.5935	76.7717	13.3591	14.1423	5.28323	5.32586	4.37736	5.72382	3.16057	4.03472	4.66795	7.30614	2.57815	1.93215	483.958	1.27697	0.419247	3.04586	0.00232019	0.923275
ENSG00000111087.9_3	chr12	57853918	57866045	GLI1	35.99	88.4944	1467.68	1545.38	1260.39	1323.85	965.934	1039.58	1.01381	7.66601	49.6159	41.4163	0.943481	2.6721	36.8656	50.7859	41.8986	41.4233	24.5908	31.0295	0.051727	0.584944	2.21805	1.34657	1314.45	-2.66044	0.875902	-3.03738	0.00238648	0.928068
ENSG00000159314.11_3	chr17	43471268	43511787	ARHGAP27	3.78843	7.90128	20.1578	63.3947	22.3798	12.6081	11.0106	50.0541	13.1795	11.499	125.167	19.1929	1.36531	0.757307	1.05495	2.05186	1.53363	1.40924	1.30458	2.2208	2.74318	1.95869	3.3841	3.59135	59.3476	-2.01949	0.669896	-3.01464	0.00257287	0.97832
ENSG00000187957.7_2	chr2	230222345	230579274	DNER	1067.39	1110.92	418.515	398.036	467.941	449.688	299.289	293.586	1925.23	1743.06	201.846	156.574	28.5365	29.742	12.9317	12.0287	14.2338	13.2293	9.0841	8.35607	54.2979	55.0314	5.71203	4.63154	1431.51	1.77891	0.591955	3.00515	0.0026545	0.985619
ENSG00000112936.18_2	chr5	40909354	40983041	C7	13.2595	8.69141	16.3182	17.6674	26.4488	37.8242	373.361	341.715	0	0	2.25527	15.1523	0.271439	0.193415	0.546747	0.641026	0.69487	1.07926	9.82854	8.00091	0	0	0.262957	0.866434	143.005	-2.9731	0.99131	-2.99916	0.00270727	0.985619
ENSG00000224114.1_5	chr1	206869182	206869614	AL591846.1	2.84132	3.95064	2.87969	2.07851	1.01726	9.45606	0	0.962578	441.008	359.344	2.25527	2.02031	0	0	0	0	0.421441	0	0	0	74.714	85.6465	0	0.57285	138.179	3.75788	1.26186	2.97806	0.00290082	0.999953
ENSG00000214548.16_5	chr14	101245747	101327368	MEG3	72.9272	56.0991	86.3907	85.2191	41.7078	22.0641	130.126	127.06	273.729	265.436	815.279	820.245	0.742525	1.45683	0.68637	1.52918	0.524543	0.677492	2.52515	2.31902	7.11531	5.75908	9.49618	15.1066	468.087	-1.34529	0.454515	-2.95983	0.00307805	0.999953
ENSG00000106785.14_2	chr9	100831557	100881494	TRIM14	80.504	86.9141	176.621	229.676	74.2602	51.483	183.177	181.927	81.1048	136.072	153.358	175.767	1.67308	0.343266	1.60939	4.46772	1.54091	1.18086	3.71523	3.80931	1.85955	0.932181	2.84483	0.420394	270.484	-1.12741	0.3813	-2.95676	0.00310888	0.999953
ENSG00000137871.20_4	chr15	56922379	57026284	ZNF280D	248.142	205.433	530.823	431.292	323.49	239.553	407.394	477.439	224.052	216.565	333.779	406.082	11.0031	6.649	20.7996	18.7949	12.5404	15.1546	15.9348	16.085	9.86531	8.20065	11.7957	14.7433	679.657	-0.833418	0.284394	-2.93051	0.00338409	0.999953
ENSG00000198626.15_2	chr1	237205505	237997288	RYR2	314.439	269.434	682.487	753.462	118.003	123.979	182.176	192.516	6.08286	21.0815	75.5514	101.015	1.83163	1.57021	4.07224	4.80053	0.862299	0.818963	1.10944	1.26253	0.058356	0.162738	0.552846	0.630768	476.217	-1.49916	0.512453	-2.92545	0.00343958	0.999953
ENSG00000101210.11_3	chr20	62119365	62130675	EEF1A2	723.589	1053.24	382.039	318.013	292.972	306.797	236.228	225.243	1507.54	1057.91	447.67	342.442	34.5739	46.4266	18.8952	15.2635	13.984	10.8042	10.1748	9.65895	66.4877	53.2898	18.1255	14.4092	1159.17	1.15694	0.398095	2.90619	0.00365855	0.999953
ENSG00000145358.6_3	chr4	101107027	101111939	DDIT4L	85.2396	99.5562	109.428	119.515	127.158	115.574	377.365	453.374	174.375	215.607	1079.14	1410.17	1.42294	3.16834	3.67477	3.63957	3.61491	4.02072	2.09721	12.916	5.81939	7.02444	5.68996	44.5044	735.166	-1.59657	0.549658	-2.90466	0.00367652	0.999953
ENSG00000171291.8_3	chr19	11959541	11994565	ZNF439	133.542	87.7042	529.863	554.963	37.6387	21.0135	275.266	296.474	163.223	181.11	204.102	169.706	4.6696	2.79277	0.541252	1.01629	1.14198	0.933168	1.97545	4.99125	4.54849	4.49131	5.00745	4.28791	444.329	-1.93081	0.668988	-2.88616	0.00389968	0.999953
ENSG00000180176.14_2	chr11	2185159	2193107	TH	102.287	207.014	95.9897	87.2976	187.176	155.5	84.0813	82.7817	154.099	76.6601	76.679	47.4772	4.78721	10.369	5.42931	5.87476	10.6865	8.73604	4.08272	4.70211	7.77622	4.53871	3.66061	2.13069	229	0.915105	0.317851	2.87904	0.00398887	0.999953
ENSG00000153162.8_2	chr6	7727030	7881655	BMP6	72.9272	70.3214	103.669	97.6902	39.6733	29.4188	230.223	161.713	54.7458	79.5349	207.484	207.081	2.23394	0.896304	3.36579	1.42132	1.42604	1.12138	2.8416	1.99464	1.9749	2.28431	1.99312	3.54346	227.067	-1.53191	0.532933	-2.87449	0.00404678	0.999953
ENSG00000177096.8_4	chr22	42470255	42475445	PHETA2	4.73553	13.4322	143.025	127.829	57.984	22.0641	102.099	112.622	44.6077	42.1631	83.4448	86.8732	0.19505	0.498485	2.83476	1.36417	2.35913	0.990915	4.16106	4.58163	2.18239	1.91495	3.18191	3.57529	141.4	-2.00705	0.698255	-2.87438	0.00404824	0.999953
ENSG00000086696.10_3	chr16	82068609	82132139	HSD17B2	3.78843	10.2717	135.345	138.221	368.249	355.128	155.15	131.873	5.06905	0.958252	113.891	98.995	0.346041	0.651669	11.755	11.2794	32.1329	30.8582	10.8859	10.6055	0.061707	0.124631	8.07172	7.53331	254.525	-3.1412	1.09639	-2.86505	0.00416945	0.999953
ENSG00000254851.1_5	chr11	117006244	117009298	AP005018.2	70.0859	89.2845	15.3583	14.5496	14.2417	16.8108	7.00678	17.3264	241.287	162.903	46.233	27.2741	12.5744	13.9647	3.09751	5.2372	14.7188	12.9314	9.96336	16.444	22.6965	18.0694	27.0421	22.3229	120.92	1.80529	0.631007	2.86096	0.00422354	0.999953
ENSG00000234814.8_5	chr10	30944418	31006195	SVIL2P	15.1537	14.2223	8.63907	5.19629	11.1899	40.9763	17.0165	1.92516	136.864	80.4932	23.6803	18.1828	0.530136	0.52687	0.329607	0.197455	0.526902	1.48631	0.596186	0.090501	4.93439	3.21432	0.851156	0.676309	62.1645	1.67231	0.585705	2.85521	0.0043008	0.999953
ENSG00000053438.9_3	chr20	36149608	36152095	NNAT	32.2016	53.7287	2147.29	2145.03	5525.77	6384.94	1464.42	1395.74	245.342	162.903	3500.17	2992.07	1.77536	3.28375	169.073	80.7421	428.538	244.041	22.4171	45.1113	15.198	10.085	27.4967	90.011	4363.76	-3.19621	1.12009	-2.85352	0.00432377	0.999953
ENSG00000261613.2_5	chr16	2604061	2606061	AC093525.6	81.4511	79.8029	13.4386	10.3926	80.3638	79.8512	28.0271	22.1393	16.221	2.87476	1.12763	9.09138	0	2.2669	0	5.15978	0	0	0	0	0	0	0	0	71.429	1.80019	0.63104	2.85273	0.00433451	0.999953
ENSG00000164761.8_2	chr8	119935796	119964439	TNFRSF11B	86.1867	42.6669	23.0375	19.7459	149.538	107.169	85.0823	84.7069	133.823	108.282	22.5527	33.3351	3.1176	1.65359	0.556749	1.00709	6.01983	3.62099	3.60767	3.49842	7.43312	4.99113	1.0166	1.41249	149.862	1.40768	0.49626	2.83658	0.0045599	0.999953
ENSG00000183148.6_3	chr9	42368303	42411410	ANKRD20A2	32.2016	26.0742	5.75938	1.03926	25.4316	7.35471	0	0	11.1519	32.5806	15.7869	0	2.16072	1.61549	0.481271	0.313243	1.1388	0.707197	0.172814	0.061717	0.454884	1.32465	0.45388	0.113512	26.3816	3.3712	1.19208	2.82801	0.00468386	0.999953
ENSG00000259520.5_5	chr15	45543778	45571449	AC051619.5	0.947106	3.95064	10.5589	18.7066	1.01726	0	3.0029	11.5509	0	0	16.9145	14.1421	0.219201	0.427728	1.58255	2.16671	0.228105	0	0.461404	0.644345	0	0	2.30212	1.54046	13.5425	-4.14923	1.46771	-2.82701	0.00469848	NA
ENSG00000007516.13_5	chr16	1383602	1399442	BAIAP3	245.301	323.953	192.939	215.126	390.629	487.512	218.211	222.356	480.546	384.259	165.762	158.594	5.81896	7.4417	8.78265	6.27961	10.6421	14.2507	7.2185	6.15537	18.1904	10.3441	4.09536	5.31501	585.265	0.971635	0.344123	2.82351	0.00475011	0.999953
ENSG00000148541.12_6	chr10	61005889	61122939	FAM13C	54.9322	80.5931	49.9146	45.7273	224.815	217.489	110.106	75.0811	226.08	300.891	42.8501	80.8123	2.28152	3.23296	2.69477	1.59523	9.04339	9.80615	7.00108	3.7588	10.5575	13.192	2.11735	2.43516	254.224	1.29419	0.463031	2.79505	0.00518914	0.999953
ENSG00000162643.12_3	chr1	85464830	85598821	WDR63	53.038	104.297	25.9172	33.2562	55.9495	38.8749	30.029	16.3638	62.8563	77.6184	33.829	36.3655	2.23775	3.22361	1.11203	1.13995	1.86896	1.21204	0.794361	0.515463	2.12402	2.45973	0.853268	1.07172	96.2629	1.1734	0.42313	2.77315	0.00555162	0.999953
ENSG00000147027.3_2	chrX	34645181	34675405	TMEM47	5047.13	5389.46	2064.74	1840.52	2155.58	2125.51	1396.35	1428.47	2137.11	2641.9	1353.16	1689.99	94.2543	104.061	42.2627	36.8816	40.9508	38.263	25.4502	25.7858	36.4859	58.3952	23.4788	32.1084	4930.07	0.890636	0.323298	2.75484	0.00587201	0.999953
ENSG00000122679.8_2	chr7	45197390	45225901	RAMP3	0	0	4.79948	2.07851	0	0	37.0358	26.9522	1.01381	0	2.25527	0	0	0	0.4031	0.424254	0	0	3.0386	1.95161	0.011772	0	0.069271	0	12.397	-5.09042	1.84811	-2.75438	0.00588029	NA
ENSG00000147485.12_3	chr8	52232138	52722005	PXDNL	5.68264	12.6421	96.9496	60.2769	35.6042	46.2296	174.168	191.553	8.11048	3.83301	5.63817	8.08123	0.123183	0.384858	1.80776	1.87916	0.96679	0.916083	3.76067	5.46267	0.203306	0.099109	0.03751	0.156023	109.267	-1.91047	0.694298	-2.75165	0.00592957	0.999953
ENSG00000251536.2_6	chr12	130336753	130339489	AC055717.1	0	0	4.79948	5.19629	4.06905	8.40538	8.00774	2.88774	0	0	63.1475	47.4772	0	0	0.26883	0.37216	0.367541	0.339432	0.612776	0.196947	0	0.061571	2.68482	1.91585	23.9344	-5.26316	1.91397	-2.74986	0.00596205	0.999953
ENSG00000182492.15_2	chrX	152760397	152775012	BGN	55.8793	53.7287	189.1	149.653	106.813	80.9018	233.226	213.692	115.574	90.0757	164.634	125.259	2.04821	1.92318	7.57207	6.47961	4.75435	1.82095	9.61901	7.85742	3.13718	4.03666	6.20711	4.89603	264.538	-1.12122	0.408564	-2.7443	0.00606393	0.999953
ENSG00000100302.6_2	chr22	35936915	35950048	RASD2	0.947106	0.790128	114.228	131.986	84.4328	70.3951	36.0348	19.2516	0	0.958252	12.404	11.1117	0.047284	0.040467	2.81032	3.73306	1.98422	1.78372	0.995784	0.608594	0	0.05542	0.376036	0.29187	80.8592	-3.83575	1.40074	-2.73837	0.0061745	0.999953
ENSG00000144119.3_2	chr2	119913819	119916465	C1QL2	0.947106	2.37038	20.1578	22.8637	10.1726	0	44.0426	45.2412	0	0	0	0	0.078968	0.135168	0.283155	1.17976	0.535929	0	1.98701	2.09687	0	0	0	0	24.5046	-2.98238	1.09665	-2.71953	0.0065374	0.999953
ENSG00000285907.1_1	chr9	92178452	92219602	AL161910.1	19.8892	56.0991	12.4787	17.6674	25.4316	19.9628	10.0097	10.5884	37.511	65.1611	4.51053	9.09138	0	0.122991	0.087359	1.10529	0.02434	0.878442	0.444986	0.405125	2.11041	3.00534	0.432194	0.808764	49.1237	1.79862	0.666591	2.69823	0.00697083	0.999953
ENSG00000163624.5_2	chr4	85504132	85572491	CDS1	172.373	118.519	76.7917	107.043	186.159	127.131	62.06	57.7547	121.657	161.945	64.2751	85.8631	3.40171	2.43122	1.66487	2.45602	3.62644	2.95131	1.38558	1.32578	2.94042	3.8675	1.34103	1.86269	224.756	0.984936	0.365158	2.69729	0.00699064	0.999953
ENSG00000158486.13_2	chr16	20944433	21170762	DNAH3	2.84132	7.90128	15.3583	16.6281	8.1381	1.05067	16.0155	9.62578	12.1657	6.70776	41.7224	61.6194	0.064543	1.01061	0.238084	0.121299	0.063213	0.020212	0.193338	0.147071	0.0681	0.14634	0.270606	0.531191	33.6978	-1.83411	0.680774	-2.69415	0.00705677	0.999953
ENSG00000228695.10_2	chr16	55794478	55827872	CES1P1	0	0	13.4386	4.15703	12.2072	10.5067	13.0126	34.6528	0	0.958252	20.2974	11.1117	0	0	1.01451	0.656845	0.524137	0.43943	0.742605	2.0697	0.25761	0.426967	2.14034	1.21014	20.2406	-4.00133	1.48545	-2.69369	0.00706662	NA
ENSG00000115507.9_2	chr2	63277192	63284971	OTX1	1226.5	1697.2	6271.97	6275.04	6436.22	6714.85	9052.75	9428.46	990.493	699.524	1712.87	1434.42	11.1119	23.7751	82.8705	84.4961	71.1576	87.561	272.772	276.303	33.7149	25.613	52.3884	43.1757	8722.89	-1.14698	0.426006	-2.6924	0.00709388	0.999953
ENSG00000170893.3_3	chr3	129693148	129696781	TRH	409.15	519.904	54.7141	45.7273	94.6055	84.0538	171.166	181.927	2697.75	2087.07	125.167	112.127	4.1102	23.9114	2.52544	2.55194	4.75214	0.874818	0.954522	1.84945	121.956	21.9137	5.69267	4.86431	1102.1	2.45655	0.91314	2.69022	0.00714042	0.999953
ENSG00000264940.4_2	chr17	19092978	19093558	SNORD3C	24.6248	17.3828	3.83959	5.19629	14.2417	26.2668	5.00484	9.62578	14.1933	20.1233	5.63817	1.01015	1.66561	1.2442	1.09294	0	2.59749	4.36728	2.43023	0	2.13582	0	0	0.35172	24.5673	2.01502	0.750572	2.68464	0.0072607	0.999953
ENSG00000176165.10_3	chr14	29229536	29239483	FOXG1	10.4182	30.0249	8.63907	2.07851	9.15537	1.05067	7.00678	1.92516	3075.9	2397.55	28.1908	57.5788	0.230285	0.618178	0.327543	0.07779	0.186216	0.037955	0.213198	0.084772	48.5025	54.1374	0.591228	1.07755	939.653	2.6037	0.970511	2.68281	0.0073007	0.999953
ENSG00000182463.15_4	chr20	51588946	52111869	TSHZ2	716.959	545.188	206.378	212.008	406.905	405.56	131.127	197.329	344.696	419.714	249.207	358.605	2.14782	3.31746	1.4899	1.7931	3.05764	2.7216	1.08312	1.69531	3.21684	4.47105	2.51021	2.80706	703.252	1.07213	0.399688	2.68241	0.00730933	0.999953
ENSG00000080031.9_3	chr19	55692616	55720874	PTPRH	155.325	193.581	49.9146	71.7088	118.003	84.0538	91.0881	68.3431	236.218	291.309	82.3172	66.6701	4.03437	8.80182	1.31562	1.83367	4.1875	3.21786	2.09038	1.73794	11.4406	10.5697	3.23889	1.71381	253.741	1.25447	0.468155	2.67961	0.00737085	0.999953
ENSG00000198416.8	chr9	39443804	39464526	CTD-2173L22.4	11.3653	4.74077	62.3933	9.35332	1.01726	15.7601	22.0213	110.697	24.3315	10.5408	11.2763	38.3858	0.59356	0.138826	2.69076	1.2899	0.143605	0.495979	1.63229	2.42516	0.524602	0.733052	0.959912	1.04351	54.6763	-1.94842	0.730011	-2.66902	0.0076072	0.999953
ENSG00000081803.15_5	chr7	121958479	122526813	CADPS2	388.314	357.928	339.803	253.579	1145.44	941.403	483.468	369.63	372.068	422.589	126.295	190.919	7.29763	5.26587	5.3326	6.34657	27.3997	14.7524	10.7705	6.04729	5.99811	7.1721	1.83862	2.8301	906.484	0.980704	0.367562	2.66813	0.00762744	0.999953
ENSG00000100427.15_3	chr22	50497820	50524331	MLC1	84.2925	94.8154	11.5188	8.31406	59.0013	51.483	33.0319	38.5031	31.4281	49.8291	12.404	12.1218	2.05785	2.10451	0.324386	0.268952	1.50809	1.35818	0.828083	1.15458	0.880306	1.48082	0.272785	0.310286	82.1094	1.82721	0.687086	2.65936	0.00782895	0.999953
ENSG00000144596.12_3	chr3	14530619	14597582	GRIP2	891.227	1020.85	714.163	783.6	2272.57	2220.07	1147.11	1212.85	1642.37	1292.68	589.752	515.178	10.7926	13.9971	9.1418	10.5873	30.6884	30.2552	15.0848	12.2987	22.6371	17.2305	4.98869	6.74538	2400.44	0.90412	0.343108	2.63509	0.00841156	0.999953
ENSG00000256085.1_6	chr12	130005848	130007308	AC130404.1	0	0	7.67917	3.11777	6.10358	13.6588	12.0116	7.70063	0	0.958252	31.5737	38.3858	0	0	0.777801	0.444492	0.964607	1.47718	0.967346	1.06647	0	0.060558	2.47552	2.82534	20.3683	-4.20946	1.59757	-2.63491	0.00841585	NA
ENSG00000224106.1_4	chr9	69477881	69478916	CYP4F25P	17.0479	7.11115	0	2.07851	9.15537	5.25337	0	0	3.04143	8.62427	0	2.02031	1.56646	1.09352	0.204651	0.418274	1.03615	1.05388	0	0.059061	0.702882	1.04377	0.058747	0.120219	9.02502	3.83074	1.46016	2.62352	0.00870271	NA
ENSG00000161270.19_3	chr19	36316866	36360189	NPHS1	46.4082	58.4695	19.1979	16.6281	50.8632	71.4458	44.0426	19.2516	50.6905	22.998	22.5527	10.1015	1.22392	1.21583	1.13397	1.26892	1.81128	2.64547	2.88419	1.12276	2.97045	1.14277	0.472372	0.990967	72.4884	1.23612	0.472392	2.61672	0.00887799	0.999953
ENSG00000009709.11_2	chr1	18957500	19075360	PAX7	4.73553	23.7038	226.536	194.341	248.212	298.391	10.0097	4.81289	22.3038	6.70776	0	0	0.219654	0.733583	6.13213	3.20164	5.25019	5.44428	0.229377	0.202374	0.757882	0.314082	0	0	174.913	4.03382	1.54434	2.61201	0.00900127	0.999953
ENSG00000088970.15_4	chr20	21106624	21227260	KIZ	256.666	286.817	776.556	655.771	489.304	514.83	643.622	672.842	164.237	183.026	332.652	342.442	11.4337	13.5181	38.8578	33.1364	22.9308	23.4857	31.1376	34.0241	8.04075	8.62063	13.2138	14.4776	894.194	-0.911638	0.349591	-2.60773	0.00911454	0.999953
ENSG00000189056.13_4	chr7	103112231	103629963	RELN	171.426	267.853	109.428	86.2584	161.745	141.841	111.107	116.472	364.972	694.733	90.2106	73.7412	2.39081	2.11303	1.00214	1.30409	1.7402	1.53543	1.45038	0.993577	3.25882	6.9721	0.772536	0.663341	404.005	1.43042	0.55387	2.58259	0.0098063	0.999953
ENSG00000152726.14	chr10	47894023	47949412	FAM21B	766.209	973.438	313.886	312.816	63.0703	26.2668	366.354	448.562	3.04143	30.6641	880.681	962.676	24.4403	29.3557	18.0043	17.9189	9.63651	6.6314	17.6554	20.7325	8.4362	11.0269	27.007	29.7271	868.72	-2.78358	1.07934	-2.57896	0.0099099	0.999953
ENSG00000183671.12_3	chr2	207040040	207082771	GPR1	322.016	361.089	169.902	160.046	216.677	218.54	190.184	139.574	211.886	238.605	96.9764	88.8935	5.9307	6.57209	2.42051	4.18997	3.78977	2.1011	4.1932	1.60746	6.77139	3.82878	1.54487	1.75662	406.069	0.917333	0.356576	2.57261	0.0100934	0.999953
ENSG00000170801.9_2	chr4	8271492	8308838	HTRA3	69.1388	88.4944	109.428	128.868	79.3465	61.9897	144.139	120.322	107.464	66.1194	260.483	213.142	2.94969	3.42563	4.5009	5.73028	3.18091	2.60951	5.60951	5.07413	4.30279	3.36897	9.28738	7.1828	242.492	-0.972298	0.378094	-2.57158	0.0101237	0.999953
ENSG00000228570.7_3	chr10	81601114	81610634	NUTM2E	25.5719	33.9755	9.59897	13.5103	9.15537	9.45606	2.00194	2.88774	20.2762	22.0398	3.3829	4.04061	2.02253	2.32099	1.53668	1.52663	1.64547	2.37628	1.01748	1.72033	3.16495	3.39408	0.959593	1.10034	26.3104	1.9193	0.748447	2.56438	0.0103359	0.999953
ENSG00000231212.1_5	chr9	46661242	46662837	AL590399.3	8.52396	15.8026	0	0	6.10358	3.15202	0	0	0	4.79126	0	0	1.17808	0.586044	0.348401	0.182742	1.03173	0.498459	0.125455	0.178397	0.323962	0.723469	0.171776	0.132342	6.6011	5.86663	2.29311	2.55837	0.0105163	NA
ENSG00000171385.9_3	chr1	112313284	112531777	KCND3	118.388	86.124	39.3558	27.0207	71.2084	50.4323	41.0397	49.0915	72.9944	128.406	43.9777	20.2031	1.31294	1.0773	0.641653	0.484746	0.881798	0.729401	0.537104	0.707912	1.15794	1.77958	0.583686	0.273769	125.353	1.24571	0.491074	2.53671	0.0111899	0.999953
ENSG00000130226.16_4	chr7	153584182	154685995	DPP6	845.766	819.363	337.884	347.112	271.609	196.476	7.00678	0.962578	472.436	471.46	297.695	260.62	13.343	13.8586	7.69853	7.11849	6.19977	4.8413	0.297297	0.033034	10.5558	10.0629	6.24088	5.28249	726.501	2.30027	0.909527	2.52909	0.011436	0.999953
ENSG00000084636.17_4	chr1	32117848	32169920	COL16A1	13.2595	33.9755	47.9948	50.9236	18.3107	16.8108	33.0319	48.1289	11.1519	4.79126	34.9566	41.4163	0.23651	0.536325	0.992118	1.33035	0.298837	0.294014	0.779299	1.45766	0.244039	0.219037	0.631114	0.727387	59.9102	-1.47378	0.583386	-2.52625	0.0115288	0.999953
ENSG00000070729.13_3	chr16	57916244	58005020	CNGB1	38.8314	25.2841	1.91979	7.2748	4.06905	19.9628	11.0106	17.3264	316.309	241.479	2.25527	1.01015	0.638331	0.546181	0.170368	0.446704	0.122712	0.462106	0.407665	0.567791	9.71933	9.66276	0.064552	0.029925	114.419	3.05369	1.20903	2.52573	0.0115457	0.999953
ENSG00000103528.16_3	chr16	19179293	19279656	SYT17	482.077	628.942	325.405	320.091	520.839	516.931	363.351	406.208	537.32	598.907	214.25	182.838	14.891	19.4462	11.5956	11.0554	18.5951	18.6871	10.9726	13.7753	24.3736	24.4081	6.30153	5.87329	858.234	0.919109	0.364738	2.51991	0.0117384	0.999953
ENSG00000126231.13_2	chr13	113812968	113826697	PROZ	0.947106	5.5309	8.63907	17.6674	3.05179	0	5.00484	6.73805	6.08286	7.66601	39.4672	23.2335	0.035366	0.359567	0.810618	1.02519	0.188488	0	0.298378	0.358646	0.322012	0.509698	1.71672	1.0073	20.6629	-2.00849	0.797637	-2.51806	0.0118005	NA
ENSG00000123496.7_2	chrX	114238538	114254540	IL13RA2	518.067	589.436	66.2329	51.9629	438.44	412.915	137.133	153.05	201.748	209.857	164.634	210.112	32.4936	38.4866	4.09232	3.32983	29.8693	27.0803	9.18298	9.88913	13.6794	15.458	10.2746	12.6974	531.71	1.62853	0.646888	2.51749	0.0118196	0.999953
ENSG00000234719.8_6	chr16	12021230	12070500	NPIPB2	25.5719	22.1236	1.91979	6.23554	54.9322	33.6215	0	1.92516	64.8839	56.5369	52.9988	50.5077	1.69007	2.18893	0.280837	0.582911	3.97855	2.84805	0.065037	0.104064	7.25475	5.5173	4.32913	3.92849	62.1764	2.58556	1.02809	2.51491	0.0119062	0.999953
ENSG00000079215.13_3	chr5	36606457	36688436	SLC1A3	1908.42	1860.75	4557.59	4353.45	1967.39	1821.87	2307.23	2447.84	895.195	1154.69	1727.53	1992.02	44.4121	44.2601	112.248	108.371	50.0167	44.0735	56.8825	61.639	23.4311	32.8219	40.8748	48.7991	4536.19	-0.807816	0.32221	-2.50711	0.0121722	0.999953
ENSG00000163359.15_3	chr2	238232646	238323018	COL6A3	121.23	97.9759	799.594	843.877	723.274	705.002	685.663	718.083	44.6077	62.2864	89.083	258.599	1.02842	1.14741	9.29298	10.9429	9.03597	7.37507	6.7873	6.68454	0.471761	0.709487	0.917223	2.50492	865.551	-1.55189	0.620081	-2.50272	0.0123244	0.999953
ENSG00000211772.11_3	chr7	142498725	142500432	TRBC2	0	1.58026	1.91979	10.3926	0	0	1.00097	3.85031	1.01381	1.9165	14.6592	16.1625	0	0.271411	0.470611	1.26771	0	0	0.229358	0.434741	0.123279	0.156514	1.43977	1.79339	8.78859	-3.46425	1.38551	-2.50034	0.0124073	NA
ENSG00000184185.9_3	chr17	21279509	21323184	KCNJ12	84.2925	94.0253	327.325	339.837	109.864	105.067	164.159	189.628	35.4834	37.3718	51.8711	64.6498	1.4386	1.62515	2.32082	6.18226	2.101	1.89018	2.9609	3.12625	0.783904	0.798437	0.947932	1.11321	269.488	-1.10091	0.440345	-2.5001	0.0124159	0.999953
ENSG00000183186.7_2	chr19	405438	409170	C2CD4C	856.184	1104.6	585.537	513.393	1212.58	1106.36	696.674	749.849	1485.23	1004.25	1017.13	836.407	23.8855	31.1071	0.092536	15.9431	36.0432	0.021016	20.6007	3.13188	3.36828	0.110591	27.8488	23.9066	1875.05	0.654568	0.262546	2.49315	0.0126614	0.999953
ENSG00000188897.9_6	chr16	11453702	11621101	AC099489.1	53.9851	57.6794	357.082	428.174	150.555	144.993	1418.37	1394.78	168.293	189.734	135.316	94.9544	0.565999	0.545742	6.2858	5.15961	1.32318	1.30866	13.9346	13.9864	2.13736	1.98456	1.40264	2.00061	769.982	-1.93485	0.77699	-2.49018	0.0127677	0.999953
ENSG00000155966.13_4	chrX	147582139	148082193	AFF2	1227.45	1344.8	882.145	912.468	915.537	935.099	608.589	620.863	1093.9	1270.64	447.67	412.143	9.5153	10.236	9.79101	9.4863	9.62923	9.80593	6.65965	5.35829	12.2197	11.9473	4.16232	4.22015	1793.9	0.861079	0.34598	2.48881	0.0128172	0.999953
ENSG00000177133.10_5	chr1	2976179	2985001	LINC00982	3.78843	16.5927	12.4787	12.4711	43.7423	44.1283	6.00581	10.5884	335.571	191.65	13.5316	12.1218	0.082052	0.28374	0.379275	0.307138	1.47232	0.971839	0.179692	0.816378	9.10826	3.98699	0.32093	0.244248	117.223	2.23738	0.900796	2.48378	0.0129997	0.999953
ENSG00000171714.11_3	chr11	21821480	22304903	ANO5	192.263	143.013	140.145	177.713	256.35	224.844	47.0455	51.0167	214.928	318.14	60.8922	93.9443	2.90912	2.01349	2.68752	2.53517	3.61752	2.22682	0.726285	0.883695	2.79212	4.8553	0.838556	1.48908	322.215	1.39472	0.561578	2.48357	0.0130073	0.999953
ENSG00000215146.5_5	chr10	42827314	42863422	BX322639.1	1064.55	1058.77	1188.35	998.726	73.2429	77.7498	396.383	342.678	192.624	323.889	645.006	870.752	2.4134	3.35523	3.64183	2.48693	0.933269	1.91064	1.16971	1.18074	1.54249	0.18156	0.975677	2.58242	1218.17	-1.30097	0.526029	-2.4732	0.013391	0.999953
ENSG00000129946.10_3	chr19	416583	460996	SHC2	1276.7	1487.81	872.546	883.369	1610.33	1680.03	1094.06	1316.81	2754.52	1694.19	969.764	599.021	28.5021	44.3172	23.8737	22.6049	41.3573	39.5017	38.3717	34.5776	79.9676	47.4866	26.9281	20.3554	2720.65	0.875463	0.354402	2.47025	0.0135017	0.999953
ENSG00000204209.12_5	chr6	33286335	33290793	DAXX	3.78843	3.95064	15.3583	6.23554	12.2072	11.5574	40.0387	32.7277	1.01381	8.62427	13.5316	21.2132	23.647	24.6654	29.3553	29.0514	31.4238	24.4306	31.6683	31.2839	36.6978	25.8552	26.462	24.2887	28.7055	-1.64658	0.666635	-2.46999	0.0135118	0.999953
ENSG00000163453.11_2	chr4	57896939	57976551	IGFBP7	27.4661	30.0249	193.899	248.382	281.782	192.273	195.189	188.665	5.06905	16.2903	60.8922	77.7818	2.82783	2.50786	26.474	35.8177	22.6445	16.8887	17.2052	31.9888	1.884	0.889697	8.69167	9.40878	254.877	-1.82765	0.740165	-2.46925	0.0135398	0.999953
ENSG00000242715.7_4	chr13	36796145	36871977	CCDC169	14.2066	2.37038	184.3	206.812	165.814	180.716	69.0668	63.5302	2.02762	4.79126	43.9777	41.4163	0.374982	0.327452	5.71382	4.5836	4.47662	5.52321	4.9898	4.35325	0.506193	0.445842	4.78613	2.06163	163.948	-2.65439	1.07544	-2.46818	0.0135803	0.999953
ENSG00000249690.1_5	chr4	151500241	151502697	AC110813.1	0.947106	3.16051	39.3558	15.5889	84.4328	86.1552	0	1.92516	22.3038	18.2068	0	1.01015	0.065244	0.118816	1.5555	0.762564	1.04368	1.13303	0.039351	0.150527	0.911454	1.01523	0	0.077458	46.04	3.9576	1.60358	2.46798	0.0135876	0.999953
ENSG00000005513.9_2	chr16	1031808	1036979	SOX8	125.018	81.3832	343.643	418.821	520.839	486.462	499.483	498.616	106.45	66.1194	423.99	292.945	3.17285	0.47882	8.07464	4.4576	12.3429	12.2562	8.551	4.86334	3.29292	2.27601	9.87383	7.4701	645.878	-1.32903	0.538632	-2.46742	0.0136092	0.999953
ENSG00000167702.12_3	chr8	145691426	145699585	KIFC2	323.91	373.731	291.809	219.283	482.183	613.593	282.273	264.709	772.524	417.798	443.16	300.016	13.3653	14.4061	12.8458	10.9051	18.409	23.022	10.0089	9.52865	29.48	19.2006	18.2817	13.9827	800.743	0.714617	0.289651	2.46717	0.0136186	0.999953
ENSG00000165084.15_4	chr8	69242957	69731257	C8orf34	68.1917	61.63	11.5188	18.7066	31.5352	44.1283	31.03	22.1393	47.6491	63.2446	6.7658	27.2741	2.06833	1.88799	0.65446	0.485194	1.09487	1.26596	1.22714	0.785895	1.37298	2.5241	0.40605	0.756294	72.9069	1.43113	0.581734	2.46012	0.0138891	0.999953
ENSG00000159263.15_2	chr21	38071433	38122218	SIM2	272.767	293.928	1669.26	1869.62	3064	2926.12	2287.21	2491.15	199.721	187.817	1038.55	788.93	4.43028	4.46469	22.5461	24.173	40.6756	32.3933	28.1094	30.6245	3.70547	2.32139	13.3036	9.23658	2866.23	-1.56558	0.637573	-2.45553	0.0140676	0.999953
ENSG00000180787.5_2	chr17	4981543	4999669	ZFP3	54.9322	56.8892	191.019	182.909	16.2762	12.6081	35.0339	39.4657	2.02762	27.7893	25.9356	17.1726	1.01666	0.983613	3.59955	3.57935	0.331831	0.267024	0.798469	0.767127	0.069046	0.576586	0.520369	0.340249	111.313	-1.21935	0.498286	-2.4471	0.0144013	0.999953
ENSG00000253660.1_5	chr5	167364722	167380474	AC008464.1	0.947106	3.16051	1.91979	9.35332	2.03453	3.15202	20.0194	3.85031	4.05524	0.958252	31.5737	21.2132	0.234986	0.424127	0.204456	1.06138	0.235788	0.259816	1.12044	0.483948	0.290342	0.074154	1.15146	1.81954	16.9498	-2.33041	0.952928	-2.44552	0.0144642	NA
ENSG00000155307.18_3	chr21	15857549	16031142	SAMSN1	0	3.95064	14.3985	23.9029	3.05179	3.15202	9.00871	16.3638	0	1.9165	6.7658	1.01015	0.040181	0.359879	1.44656	2.0627	0.367777	0.164134	0.757132	0.615638	0	0.221609	0.200391	0.156936	13.9921	-2.40106	0.988355	-2.42934	0.0151261	NA
ENSG00000178343.4_2	chr4	42399856	42404504	SHISA3	1.89421	0.790128	22.0776	38.4525	6.10358	2.10135	276.267	242.57	3.04143	0.958252	0	0	0.16316	0.070053	0.686238	1.58236	0.276519	0.233527	7.14906	6.44869	0.186823	0.095938	0	0	99.477	-3.54949	1.46322	-2.42581	0.0152743	0.999953
ENSG00000077327.15_3	chr10	22634374	22743153	SPAG6	68.1917	63.2103	33.5964	20.7851	77.312	53.5843	33.0319	37.5406	31.4281	59.4116	16.9145	30.3046	2.67488	2.84089	1.18135	0.958144	3.08536	3.42667	1.08139	1.39501	1.2649	2.7075	0.814209	2.25127	88.5717	1.03113	0.426459	2.41789	0.0156107	0.999953
ENSG00000187243.16_4	chrX	51804923	51812344	MAGED4B	84.2925	62.4201	158.383	405.31	110.882	119.777	149.144	131.873	164.237	117.865	72.1685	524.27	100.546	108.46	137.338	152.125	115.332	105.588	138.004	158.33	161.583	123.316	80.1	74.3721	354.13	-1.11964	0.463386	-2.41622	0.0156824	0.999953
ENSG00000130595.18_5	chr11	1940792	1959936	TNNT3	0	0.790128	0.959897	7.2748	0	0	8.00774	0	0	0	3.3829	11.1117	0	0.052317	0.141782	0.489319	0.072529	0	0.546343	0.061234	0.067843	0	0.370961	1.14116	5.29843	-4.94523	2.04758	-2.41515	0.0157286	NA
ENSG00000245526.10_3	chr5	87803363	87986858	LINC00461	1220.82	1126.72	637.371	620.437	528.977	490.664	335.324	350.379	1803.57	2480.91	109.38	133.34	29.2172	28.8914	20.0437	19.286	15.7979	13.2023	9.59276	9.45138	48.658	64.6719	2.85337	4.26685	1653.28	1.7587	0.728659	2.41361	0.0157953	0.999953
ENSG00000140403.12_3	chr15	78556428	78574538	DNAJA4	259.507	244.15	417.555	446.881	202.435	169.158	331.32	315.726	199.721	142.78	250.335	221.224	6.52975	8.43151	9.66264	12.6498	8.14273	4.26267	11.4671	11.4545	8.47835	6.36491	6.38899	7.52928	536.302	-0.678342	0.281873	-2.40655	0.016104	0.999953
ENSG00000154102.10_5	chr16	85723690	85784735	C16orf74	1.89421	11.8519	18.238	15.5889	12.2072	10.5067	24.0232	36.578	14.1933	0.958252	37.2119	18.1828	0.291431	0.955456	1.50822	1.3502	0.979805	1.51308	2.46708	2.66074	1.12325	0.19446	1.22114	0.425331	33.7614	-1.49942	0.623546	-2.40466	0.0161875	0.999953
ENSG00000119138.4_2	chr9	72999513	73029540	KLF9	38.8314	37.9262	5.75938	3.11777	36.6215	28.3682	11.0106	6.73805	99.3534	109.241	85.7001	80.8123	0.694646	0.746087	0.201166	0.073382	0.736047	0.606824	0.296086	0.258194	2.11653	2.2534	1.54578	1.47329	91.1164	1.72043	0.715622	2.4041	0.0162122	0.999953
ENSG00000010932.16_2	chr1	171217610	171255117	FMO1	23.6777	9.48154	9.59897	4.15703	33.5697	26.2668	4.00387	8.66321	9.12429	12.4573	4.51053	1.01015	0.997599	0.366471	0.182013	0.184603	1.4507	0.972319	0.081086	0.290021	0.351689	0.677217	0.211293	0.005137	24.4564	1.81037	0.753949	2.40118	0.0163424	0.999953
ENSG00000181778.4_2	chr9	71151496	71155783	TMEM252	0	0	19.1979	27.0207	14.2417	30.4695	29.0281	28.8774	0	0	4.51053	0	0	0	1.45931	1.91541	1.15367	2.02062	1.86352	2.10276	0	0	0.29248	0	25.6031	-4.06652	1.69552	-2.39838	0.0164676	0.999953
ENSG00000260343.1_4	chr13	112967781	112976072	LINC01043	341.905	295.508	286.049	329.445	518.804	656.671	176.17	199.254	789.758	670.776	266.121	201.021	0	0.584833	0	0.602966	0.956649	0.891795	2.47151	2.74152	0	1.0136	0	0.278305	791.468	1.12791	0.470629	2.3966	0.0165482	0.999953
ENSG00000136999.4_2	chr8	120428546	120436593	NOV	22.7306	15.0124	152.624	162.124	36.6215	73.5471	104.101	149.2	16.221	12.4573	15.7869	23.2335	0.980394	0.597297	6.30421	6.09805	1.63333	2.8318	1.73785	5.22482	0.902358	0.848747	0.75923	1.48897	131.445	-1.5792	0.659127	-2.3959	0.0165796	0.999953
ENSG00000221946.7_3	chr19	35634154	35645204	FXYD7	10.4182	17.3828	1.91979	2.07851	8.1381	16.8108	2.00194	1.92516	35.4834	7.66601	9.02106	10.1015	4.86235	4.34975	1.09039	0.72434	2.04189	3.25835	0.756467	0.590921	10.0497	4.26321	0.659913	1.0545	20.5919	2.16363	0.907635	2.38381	0.0171343	NA
ENSG00000144331.19_4	chr2	180306709	180726232	ZNF385B	20.8363	30.0249	30.7167	39.4918	68.1566	32.5709	100.097	117.435	98.3396	86.2427	225.527	226.274	0.655206	0.830625	1.00066	1.15847	2.19721	1.12217	2.96393	3.17638	2.98128	3.41455	6.64212	6.47544	180.45	-0.957144	0.401585	-2.38342	0.0171527	0.999953
ENSG00000263146.2_4	chr18	76736555	76739074	LINC01896	65.3503	38.7163	126.706	183.949	217.694	256.364	291.282	305.137	11.1519	22.998	43.9777	38.3858	1.63567	0.879713	5.55744	1.87056	8.35382	7.84477	5.77431	10.6317	1.21252	0.838408	0.97811	1.14647	268.08	-1.0476	0.43994	-2.38124	0.0172544	0.999953
ENSG00000084674.14_3	chr2	21224301	21266945	APOB	14.2066	17.3828	7.67917	16.6281	27.4661	22.0641	5.00484	11.5509	7.09667	485.834	6.7658	10.1015	0.095627	0.130405	0.088417	0.143298	0.262958	0.18852	0.061025	0.094033	0.072704	3.15637	0.064727	0.078029	108.142	2.18204	0.916538	2.38074	0.0172779	0.999953
ENSG00000093010.13_4	chr22	19929130	19957498	COMT	105.129	133.532	386.838	487.412	700.894	615.694	813.787	861.508	97.3258	97.7417	217.633	144.452	6.07612	5.79349	15.7708	15.6322	31.5266	32.5359	45.9809	30.26	6.38195	4.49585	8.15419	9.12519	782.033	-1.0161	0.426804	-2.38073	0.0172786	0.999953
ENSG00000101445.9_2	chr20	37434348	37551667	PPP1R16B	346.641	334.224	630.652	617.319	445.561	452.84	634.614	591.986	131.795	131.28	1295.65	1059.65	5.02853	4.85225	9.77275	9.57419	7.32943	6.73845	9.15443	8.74414	2.21153	0.616899	17.8144	15.0551	1116.68	-1.44596	0.607804	-2.37899	0.01736	0.999953
ENSG00000138769.10_2	chr4	76503215	76555900	CDKL2	82.3983	121.68	60.4735	42.6095	100.709	73.5471	62.06	61.605	124.699	118.823	46.233	48.4874	2.58836	3.26091	2.07652	1.39232	2.19363	2.23219	1.92924	2.146	3.28898	3.89713	1.24202	1.38498	159.135	0.955634	0.402892	2.37194	0.0176951	0.999953
ENSG00000041982.15_3	chr9	117781857	117880536	TNC	420.515	468.546	494.347	475.98	1566.59	1289.18	3190.08	3297.79	507.919	474.335	2730	2707.21	5.1517	7.22845	7.7265	6.43195	23.7183	17.0375	35.7758	37.2111	7.86261	6.67597	32.1609	32.8819	2956.94	-1.25065	0.527551	-2.37066	0.0177563	0.999953
ENSG00000245571.6_6	chr11	58897606	58910488	FAM111A-DT	28.4132	36.3459	25.9172	10.3926	72.2257	15.7601	27.0261	5.77547	72.9944	68.9941	23.6803	43.4366	1.76576	2.22999	2.26057	1.31601	3.58621	1.1124	1.06345	0.289635	4.36712	3.66442	0.89561	3.0624	72.768	1.11489	0.470931	2.36741	0.0179129	0.999953
ENSG00000163421.8_3	chr3	71820807	71834357	PROK2	0	0.790128	0.959897	7.2748	2.03453	1.05067	6.00581	20.2141	1.01381	0	7.89343	0	0	0.089137	0.115146	0.649536	0.23483	0.027882	0.445202	1.13275	0.120652	0	0.412572	0	7.86516	-3.07566	1.30282	-2.36077	0.0182371	NA
ENSG00000261949.5_2	chr19	49927006	49932075	GFY	22.7306	11.8519	0.959897	4.15703	4.06905	2.10135	3.0029	3.85031	115.574	80.4932	1.12763	1.01015	0.667389	0.333153	0.065388	0.255903	0.28815	0.017149	0.183182	0.330385	4.68239	2.62885	0.176581	0.137729	41.7038	2.92553	1.24004	2.35922	0.0183132	0.999953
ENSG00000184911.14_5	chrX	71996833	72068636	DMRTC1B	21.7834	0	0.959897	0	18.3107	1.05067	2.00194	0.962578	2.02762	13.4155	1.12763	4.04061	2.30729	2.79019	1.82804	1.5859	3.22935	2.17732	2.96012	2.2434	1.25465	2.262	0.328438	0.627721	10.8335	2.74934	1.17646	2.33695	0.0194418	NA
ENSG00000228485.1_5	chr10	120968043	120971272	GRK5-IT1	0	0.790128	0	2.07851	0	1.05067	2.00194	15.4013	0	0.958252	9.02106	12.1218	0.13041	0.138074	0	0.493252	0	0.463994	0.099966	3.16085	0	0.472733	1.20817	0.646965	7.34855	-3.42197	1.46594	-2.33431	0.0195795	NA
ENSG00000173678.14_2	chr7	102290772	102301845	SPDYE2B	9.47106	7.11115	35.5162	58.1984	25.4316	14.7094	72.0697	29.8399	41.5662	7.66601	39.4672	35.3554	2.74795	3.24125	4.56771	6.1443	3.86735	4.13515	6.24964	5.69238	4.35012	3.26107	3.80145	3.68424	62.6318	-1.46323	0.626983	-2.33376	0.019608	0.999953
ENSG00000120149.8_2	chr5	174151536	174157896	MSX2	16.1008	12.6421	227.496	235.911	227.867	198.577	94.091	74.1185	11.1519	5.74951	103.742	69.7006	0.851173	0.072292	7.29338	7.39831	9.79854	8.50995	3.6816	0	0.57571	0.377174	4.13802	2.81426	213.922	-2.31695	0.993073	-2.33311	0.0196424	0.999953
ENSG00000161103.7	chr22	18834324	18848562	AC008132.13	11.3653	118.519	4.79948	27.0207	5.08632	5.25337	2.00194	0	0	17.2485	1.12763	8.08123	1.96651	0.942269	2.43586	0.472496	0.246817	0.175509	0.059144	0.025837	0	0.35205	0.232622	0.599634	35.3659	1.78504	0.767013	2.32726	0.0199516	0.999953
ENSG00000144355.14_2	chr2	172949468	172954405	DLX1	19.8892	26.0742	0.959897	1.03926	5.08632	11.5574	20.0194	27.9148	175.389	206.982	20.2974	5.05077	0.594017	0.864319	0.067561	0.109099	0.525713	0.512874	0.652643	0.248188	5.46883	4.49794	0.650081	0.317536	87.2726	2.68376	1.15367	2.32628	0.0200037	0.999953
ENSG00000166450.12_3	chr15	55903744	56035288	PRTG	8079.76	8240.25	23036.6	21678.9	20299.5	18213.4	18814.2	19071.6	3837.27	5057.65	13509	16725.1	18.247	18.569	197.771	61.8415	59.9706	58.902	146.939	146.136	16.7827	19.0217	33.1994	39.491	29685.7	-1.07427	0.462378	-2.32336	0.0201599	0.999953
ENSG00000277954.1_5	chr16	79236521	79240636	AC092376.2	278.449	361.879	165.102	153.81	305.179	262.668	68.0658	79.894	174.375	229.022	186.059	152.533	0	0	0	0	5.06474	0	0	1.96256	0	0	0	0	407.37	1.07489	0.462725	2.32295	0.0201821	0.999953
ENSG00000151136.14_3	chr12	107712190	108053419	BTBD11	650.662	666.078	1338.1	1322.97	1037.61	1196.72	1255.21	1295.63	157.141	207.941	502.924	521.239	10.8353	11.2039	18.7405	17.3809	14.4914	16.4589	17.3485	11.1006	3.10642	3.11558	5.846	7.38566	1705.02	-0.892926	0.384554	-2.32198	0.0202341	0.999953
ENSG00000116194.12_3	chr1	178818840	178840187	ANGPTL1	140.172	168.297	5.75938	15.5889	15.2589	24.1655	22.0213	37.5406	156.127	195.483	22.5527	37.3757	3.5367	4.21474	0.244025	0.454663	0.458208	0.67967	0.76767	1.12474	4.74857	6.61238	0.6907	1.09692	141.803	2.05025	0.883472	2.32068	0.0203044	0.999953
ENSG00000220908.2_5	chr6	93432721	93433547	LINC02531	0	0	0	0	0	0	21.0203	31.7651	0	0	11.2763	14.1421	0	0	0	0	0	0	2.11673	0.122427	0	0	1.54545	1.49015	13.1708	-6.09337	2.6282	-2.31846	0.0204246	NA
ENSG00000162951.10_5	chr2	80515476	80531874	LRRTM1	229.2	331.854	112.308	116.397	107.83	137.638	106.103	117.435	298.06	166.736	21.425	36.3655	7.98831	9.10032	4.45012	4.77181	4.37726	5.32381	3.97059	4.10777	10.8099	6.68329	0.522126	1.15546	300.221	1.45841	0.631154	2.31071	0.0208491	0.999953
ENSG00000166664.13_3	chr15	30649969	30686052	CHRFAM7A	187.527	263.903	142.065	170.438	229.901	211.185	117.113	87.5946	209.859	113.074	110.508	102.026	6.06556	8.85799	3.81947	6.08065	3.28644	2.70575	4.4471	4.25148	3.49175	5.27861	3.68723	4.78259	327.045	0.757341	0.32846	2.30574	0.0211254	0.999953
ENSG00000234899.9_2	chr17	70030248	70233344	SOX9-AS1	12.3124	4.74077	6.71928	2.07851	1.01726	12.6081	1.00097	1.92516	37.511	41.2048	0	4.04061	1.03729	0.181093	0.264211	0.06347	0	0.447439	0.173679	0.136908	2.85932	3.18554	0	0.408112	20.9248	2.39359	1.0419	2.29733	0.0216002	NA
ENSG00000231967.1_5	chr9	5356312	5356525	AL135786.1	5.68264	8.69141	0.959897	1.03926	10.1726	0	2.00194	0	7.09667	8.62427	0	0	2.20135	0	0	0	0	0	0	0	0	0	0	0	7.50965	3.56767	1.5533	2.29684	0.0216281	NA
ENSG00000224957.5_4	chr3	577914	887698	LINC01266	19.8892	20.5433	33.5964	54.0414	1.01726	0	13.0126	14.4387	6.08286	2.87476	18.0421	15.1523	0.319462	0.394613	0.936212	1.13705	0.039751	0	0.260697	0.096067	0.189352	0	0.484226	0.369986	33.1939	-2.27461	0.990976	-2.29532	0.0217147	0.999953
ENSG00000183160.8_6	chr12	108983622	108992096	TMEM119	0	6.32103	8.63907	27.0207	15.2589	11.5574	22.0213	18.289	6.08286	0.958252	39.4672	15.1523	0	0.292605	0.325272	0.943368	0.627379	0.605861	1.25758	0.728207	0.391685	0.030735	1.27949	0.933969	28.3609	-1.93063	0.84388	-2.2878	0.0221493	0.999953
ENSG00000229676.2_2	chr19	22817126	22850472	ZNF492	0	0	0.959897	0	0	0	0	0.962578	1.01381	0.958252	23.6803	57.5788	0	0	0.063025	0	0	0.021861	0.079316	0.039165	0.044026	0.066817	0.552103	1.28327	14.5682	-3.8557	1.68998	-2.28151	0.0225182	NA
ENSG00000124333.15_2	chrX	155110956	155173433	VAMP7	13.2595	309.73	29.7568	6.23554	134.279	151.297	21.0203	101.071	407.552	22.0398	47.3606	295.975	16.045	23.896	14.979	13.4588	21.6098	18.3119	14.5905	16.8063	16.9379	14.5934	16.1215	26.8061	263.684	1.5175	0.66524	2.28113	0.0225406	0.999953
ENSG00000227449.8_4	chr9	46687462	46746500	FGF7P6	20.8363	0.790128	16.3182	1.03926	5.08632	11.5574	0	0	0	25.8728	0	1.01015	1.60146	0.682593	2.00617	0.63871	0.722751	1.73904	0.412618	2.31174	1.41909	2.13137	0.253321	1.51392	13.7662	3.6255	1.59336	2.27538	0.0228833	NA
ENSG00000130518.16_4	chr19	18367907	18385319	IQCN	117.441	229.137	139.185	128.868	331.628	250.06	150.145	210.805	559.623	359.344	161.252	158.594	2.24001	1.23663	0.673351	2.45324	5.93174	4.91108	3.14561	1.5194	2.50773	3.2745	2.80011	1.21924	470.287	0.872968	0.383738	2.27491	0.0229114	0.999953
ENSG00000279561.2_5	chr9	45352939	45357020	AL845472.2	38.8314	45.8274	12.4787	21.8244	24.4143	21.0135	23.0223	7.70063	51.7043	82.4097	9.02106	7.07107	0	1.44996	0	0	0.660285	0.732025	0	0.320472	0	0	0	0.231809	58.0904	1.63872	0.721651	2.2708	0.0231592	0.999953
ENSG00000226348.1_2	chr16	77254303	77255155	VN2R10P	0	0	12.4787	0	2.03453	0	0	7.70063	1.01381	0.958252	9.02106	10.1015	0	0	0	0	0.320898	0	0	0	0.219098	0.22168	0.928272	1.00834	7.38095	-3.5735	1.57452	-2.26958	0.0232333	NA
ENSG00000180448.10_5	chr19	1065922	1086627	ARHGAP45	298.338	316.051	567.299	675.517	343.835	505.374	732.709	785.464	568.748	411.09	651.772	537.402	6.95729	5.31836	12.9667	13.7516	8.84139	10.9043	18.5053	16.4028	14.4332	10.1583	14.4125	13.7719	1070.05	-0.706947	0.311718	-2.2679	0.0233351	0.999953
ENSG00000187808.4_2	chrX	118892576	118894127	SOWAHD	12.3124	16.5927	0.959897	6.23554	21.3625	25.2162	5.00484	0.962578	20.2762	18.2068	19.1698	4.04061	0	0	0.111093	0.371987	0	1.2999	0.33531	0.107125	0	1.21148	0.992825	0.221975	25.0927	1.91277	0.84472	2.26439	0.0235502	0.999953
ENSG00000131914.10_2	chr1	26737269	26756213	LIN28A	10802.7	10684.1	12758.9	12761	11459.5	10391.2	18556.9	19154.3	7442.38	8039.73	25484.5	26112.5	33.9272	31.1702	238.229	299.602	36.8091	39.2049	61.0936	63.3188	29.7296	28.3995	409.96	564.913	29140.7	-0.917518	0.405471	-2.26285	0.0236452	0.999953
ENSG00000154274.14_2	chr4	37455563	37625117	C4orf19	104.182	57.6794	36.4761	63.3947	73.2429	64.0911	43.0416	37.5406	74.0082	95.8252	16.9145	32.3249	1.81951	0.363762	1.50759	4.39697	3.14352	1.56444	2.82267	3.34435	1.8669	1.00089	0.683529	0.572987	116.681	1.06532	0.470882	2.2624	0.023673	0.999953
ENSG00000104783.12_3	chr19	44270685	44285413	KCNN4	0	0	0.959897	7.2748	3.05179	1.05067	5.00484	2.88774	2.02762	0	33.829	6.06092	0	0.098481	0.258759	0.635235	0.168553	0.082709	0.2035	0.379968	0.083285	0	1.24767	0.429878	10.1002	-3.46232	1.5327	-2.25897	0.023885	NA
ENSG00000215808.3_4	chr1	238639842	238649354	LINC01139	24.6248	20.5433	143.025	166.281	37.6387	47.2803	9.00871	55.8295	7.09667	1.9165	18.0421	50.5077	1.12598	0.341536	6.04228	6.41543	1.71995	1.71483	0.410206	2.48183	0.165143	0.0814	1.0813	2.24619	97.8351	-1.85581	0.822667	-2.25585	0.0240803	0.999953
ENSG00000173267.13_2	chr10	88718375	88723017	SNCG	97.552	99.5562	500.106	428.174	179.038	247.959	439.425	374.443	123.685	89.1174	160.124	96.9747	9.16165	10.3921	54.4689	46.4199	21.0355	26.2385	43.7939	41.6593	16.8627	11.1084	16.021	11.2771	475.332	-1.13476	0.50388	-2.25205	0.0243192	0.999953
ENSG00000267372.2_5	chr19	1321224	1322845	AC005330.1	16.1008	12.6421	4.79948	0	10.1726	12.6081	6.00581	5.77547	34.4696	18.2068	7.89343	5.05077	1.23578	0.886175	0.424114	0.077723	0.737329	0.922026	0.459354	0.60526	2.73025	1.68825	0.613372	0.39017	22.3085	1.81793	0.808059	2.24974	0.0244651	0.999953
ENSG00000166448.14_4	chr7	98444111	98468394	TMEM130	68.1917	87.7042	22.0776	48.8451	169.883	128.182	95.092	102.033	257.508	179.193	143.209	141.421	2.09943	2.30315	0.73175	1.38932	5.2332	3.73269	3.00157	3.03696	7.62778	6.22857	4.37143	4.01759	241.937	0.788879	0.351588	2.24376	0.0248477	0.999953
ENSG00000101938.14_3	chrX	109917084	110039047	CHRDL1	369.371	421.138	1202.75	1367.66	1141.37	1107.41	1157.12	1095.41	318.337	468.585	993.445	993.991	7.93932	11.1026	31.463	33.8658	27.8689	25.6447	28.6574	27.9853	10.1869	11.4099	21.036	21.244	1785.05	-1.01103	0.450883	-2.24234	0.0249392	0.999953
ENSG00000148948.7_3	chr11	40135753	41481323	LRRC4C	155.325	157.236	156.463	161.085	380.456	364.584	116.112	171.339	309.212	376.593	42.8501	56.5686	1.47341	1.83442	1.73139	2.06959	6.84723	12.6533	0.844361	5.93771	3.07427	6.82923	0.969097	1.32814	411.524	1.374	0.613135	2.24094	0.02503	0.999953
ENSG00000224592.5_5	chr1	38512986	38584697	AL139158.2	24.6248	21.3335	71.0324	97.6902	104.778	97.7126	100.097	148.237	6.08286	6.70776	20.2974	19.1929	2.77102	1.87962	7.43579	9.27683	11.9501	10.0156	11.3099	12.4318	0.971728	1.37731	2.01905	1.82712	120.453	-1.23823	0.553214	-2.23824	0.0252055	0.999953
ENSG00000213250.5_2	chr12	94817520	94818745	RBMS2P1	0.947106	5.5309	24.9573	30.1385	25.4316	28.3682	90.0871	20.2141	50.6905	42.1631	9.02106	136.371	0.14519	0	2.31802	0	0	2.01544	0	1.33033	3.77871	3.53457	0.880075	10.1745	78.6805	-1.48253	0.66335	-2.23492	0.0254226	0.999953
ENSG00000101222.12_2	chr20	3758151	3762095	SPEF1	93.7635	55.309	38.3959	60.2769	47.8114	68.2938	31.03	22.1393	109.492	65.1611	71.0409	15.1523	4.99264	3.29621	2.56705	3.62426	2.15346	3.85605	0.780806	1.2264	6.39147	3.74623	3.8369	0.858701	112.243	0.920844	0.412341	2.23321	0.0255349	0.999953
ENSG00000187952.9_4	chr1	21754796	21756029	HS6ST1P1	17.0479	20.5433	33.5964	20.7851	16.2762	15.7601	37.0358	55.8295	8.11048	10.5408	13.5316	61.6194	0	0	6.25058	8.86675	0	0	0	12.9191	0	0	1.45514	0	52.7803	-1.36635	0.613089	-2.22863	0.0258385	0.999953
ENSG00000167711.13_2	chr17	1646130	1658562	SERPINF2	4.73553	0	0	1.03926	11.1899	5.25337	0	4.81289	11.1519	28.7476	2.25527	0	0.210494	0	0	0.041093	0.354604	0.333496	0	0.2077	0.436737	1.35059	0.081084	0	11.6142	2.71432	1.21854	2.22751	0.0259134	NA
ENSG00000146250.6_2	chr6	84222257	84235423	PRSS35	358.953	354.768	322.525	328.405	407.922	569.465	211.204	247.383	581.927	620.947	200.719	236.376	11.9452	0	11.9974	11.7045	13.9904	19.2005	7.42937	8.15637	20.9253	24.5374	7.00386	7.94951	745.336	0.897177	0.402959	2.22648	0.0259824	0.999953
ENSG00000249550.6_4	chr12	114117264	114211488	LINC01234	14.2066	7.11115	26.8771	14.5496	15.2589	22.0641	105.102	102.996	36.4972	48.8708	62.0198	66.6701	0.606994	0.536973	0.3417	0.373728	0.809101	1.4333	1.21795	1.5413	0.825471	2.11635	1.0067	1.41171	87.6026	-1.35184	0.609054	-2.21958	0.0264474	0.999953
ENSG00000277531.2_6	chr19	46927954	46932208	PNMA8C	232.988	271.014	78.7115	122.632	228.884	242.705	221.214	231.019	477.505	465.71	184.932	133.34	4.84804	5.67427	2.09535	2.81162	5.18674	5.24254	4.81545	5.13529	11.3547	11.7149	3.80797	2.83566	484.774	1.00474	0.453053	2.21772	0.0265741	0.999953
ENSG00000168528.11_3	chr1	31882412	31907527	SERINC2	855.237	1258.67	618.174	668.242	1139.33	1188.31	974.943	906.749	2165.5	1455.58	1287.76	934.392	45.4159	57.2389	34.6403	40.6681	65.2197	64.2908	39.8875	43.4545	119.545	76.7623	51.4527	53.2172	2255.94	0.590161	0.267251	2.20826	0.027226	0.999953
ENSG00000233098.8_6	chr17	20771746	20905589	CCDC144NL-AS1	1485.06	1477.54	1062.61	1194.11	1277.68	1187.26	871.843	833.593	843.49	1010	526.605	578.818	56.2371	64.9191	54.4206	64.8018	57.0407	58.9891	44.1308	40.7379	41.9351	54.05	25.8379	28.1322	2074.26	0.560857	0.254194	2.20641	0.0273552	0.999953
ENSG00000263300.1_5	chr17	426380	443816	AC015853.3	5.68264	3.95064	0	4.15703	0	8.40538	0	0	4.05524	14.3738	0	0	0.664903	0.577714	0	0.616617	0.190883	1.26538	0	0	0.781968	2.02837	0.191727	0	6.79083	4.48277	2.03172	2.20639	0.0273566	NA
ENSG00000009694.13_5	chrX	123509753	124097666	TENM1	26.519	48.1978	13.4386	11.4318	30.5179	19.9628	3.0029	39.4657	89.2153	124.573	22.5527	20.2031	0.255055	0.403192	0.132186	0.125417	0.253791	0.170134	0.047202	0.349685	0.774101	1.16015	0.205004	0.185067	75.9532	1.41173	0.640619	2.20369	0.0275461	0.999953
ENSG00000189229.10_6	chr3	6532166	6777816	AC069277.1	5.68264	5.5309	7.67917	3.11777	1.01726	0	5.00484	0	2.02762	1.9165	146.592	275.772	0.317999	0.096894	0.560393	0.274781	0.131054	0	0.595901	0.085932	0.251237	0.109697	6.52438	16.0219	77.2367	-2.82632	1.28387	-2.20142	0.0277066	0.999953
ENSG00000197582.5_4	chrX	13396854	13397459	GPX1P1	95.6577	73.4819	11.5188	9.35332	57.984	77.7498	65.0629	77.0063	72.9944	64.2029	15.7869	21.2132	0	0	0	0	0	0	0	0	0	0	0	3.05469	107.497	1.60493	0.729955	2.19867	0.0279017	0.999953
ENSG00000260807.6_6	chr16	1025761	1031596	AC009041.2	37.8843	57.6794	353.242	335.68	399.784	450.739	395.382	445.674	100.367	47.9126	199.591	160.614	1.20792	2.10841	9.458	7.49379	6.59342	8.92095	11.8248	12.0236	3.36983	1.68765	3.46429	2.61818	500.711	-1.35117	0.614565	-2.19857	0.0279082	0.999953
ENSG00000148841.16_3	chr10	106069456	106098206	ITPRIP	736.849	869.141	1109.64	1184.75	954.193	867.856	1264.22	1246.54	384.234	371.802	1420.82	1209.15	0.039329	0.625575	0.009857	0.08803	0.075549	0.023985	0.007715	0.518187	0.948982	0.030474	0.972644	2.34094	1949.57	-0.907921	0.413542	-2.19547	0.0281297	0.999953
ENSG00000109047.7_2	chr17	9799637	9808938	RCVRN	0	0.790128	3.83959	0	0	2.10135	3.0029	2.88774	1.01381	0	12.404	39.396	0	0.021551	0.126542	0	0	0.122459	0.140468	0.293745	0.022594	0	1.32583	1.11439	11.2298	-3.12771	1.42506	-2.19478	0.028179	NA
ENSG00000253457.2_2	chr8	30496117	30503581	SMIM18	13.2595	28.4446	16.3182	3.11777	15.2589	7.35471	3.0029	3.85031	13.1795	19.165	1.12763	0	1.24787	2.60237	1.75011	0.425285	1.31066	0.369145	0.576309	0.493247	1.32568	2.21819	0.202531	0	21.208	2.29972	1.04789	2.19462	0.0281908	NA
ENSG00000197976.11_2	chrX	1710486	1721407	AKAP17A	35.99	41.0867	92.1501	47.8058	68.1566	54.635	70.0678	238.719	275.756	45.9961	350.694	76.7717	14.0629	15.5578	41.7759	25.5258	27.5386	46.6021	22.7014	40.8333	43.5426	22.9486	40.9407	28.0914	231.658	-0.859362	0.391634	-2.1943	0.028214	0.999953
ENSG00000139269.2_2	chr12	57846106	57853063	INHBE	2.84132	0.790128	90.2303	68.591	63.0703	83.0032	68.0658	69.3056	3.04143	4.79126	21.425	11.1117	0.175755	0	2.16601	1.2511	2.36041	1.99299	0.519089	2.03599	0.227357	0.490458	0.754327	0.485296	81.5954	-2.29923	1.04879	-2.19227	0.0283601	0.999953
ENSG00000158555.14_3	chr11	75145685	75236948	GDPD5	327.699	334.224	736.241	708.773	920.623	1019.15	1073.04	1221.51	791.786	575.909	1352.03	983.89	10.125	9.75709	21.9751	18.9721	28.0061	30.1035	32.1325	34.0348	24.4012	19.6015	36.5911	32.5805	1680.93	-0.708676	0.323283	-2.19212	0.0283709	0.999953
ENSG00000169548.3_3	chr22	22868060	22874613	ZNF280A	15.1537	1.58026	25.9172	32.217	22.3798	26.2668	29.0281	35.6154	9.12429	1.9165	42.8501	20.2031	0.674747	0.122094	1.16103	1.48807	1.13436	1.33205	1.31605	1.63265	0.612299	0.120893	1.81162	0.938345	43.5166	-1.58519	0.723266	-2.19171	0.0284005	0.999953
ENSG00000103489.11_3	chr16	17195626	17564738	XYLT1	2209.6	2838.93	835.11	786.718	1047.78	980.278	953.922	1101.19	2563.93	2422.46	1026.15	1070.76	20.4957	28.3698	9.14792	8.4631	10.9758	10.5341	9.63738	11.2137	26.7963	27.7251	9.5267	11.2119	3004.83	0.970985	0.443481	2.18946	0.0285632	0.999953
ENSG00000119630.13_3	chr14	75408537	75422487	PGF	46.4082	60.0497	378.199	313.856	414.026	370.888	195.189	235.832	13.1795	11.499	118.401	94.9544	2.48541	3.02345	7.67335	12.2715	17.2084	7.29511	8.32263	8.94186	0.699407	0.445595	5.32345	4.97314	378.818	-1.76691	0.808617	-2.18511	0.0288809	0.999953
ENSG00000259295.6_4	chr15	85734669	85757136	CSPG4P12	291.709	249.681	124.787	108.083	672.411	765.941	542.525	609.312	454.187	347.845	262.739	200.01	5.50114	4.20734	4.12829	4.82388	8.68265	10.0889	7.54969	8.521	10.0476	8.96362	5.5748	3.99985	775.387	0.773044	0.353935	2.18414	0.0289516	0.999953
ENSG00000137573.13_3	chr8	70378859	70573150	SULF1	2438.8	2645.35	3561.22	3443.06	2854.44	2610.92	3665.54	3620.26	1437.58	1654.9	2602.58	3005.21	41.9043	48.0464	66.0237	68.4446	51.5429	47.632	67.0709	62.8767	21.5866	32.9305	45.1247	47.2376	5638.7	-0.573921	0.263369	-2.17915	0.0293206	0.999953
ENSG00000277268.1_5	chr17	35218935	35293960	LHX1-DT	20.8363	56.0991	0.959897	1.03926	0	0	15.0145	41.3909	119.63	74.7436	2.25527	0	1.44973	4.0838	0.179744	0.30069	0	0	0.668248	1.47151	5.73374	2.38087	0.345366	0	56.072	4.14685	1.90645	2.17516	0.029618	0.999953
ENSG00000282143.1_5	chr1	16983374	16994019	AL137798.2	0	12.6421	0	0	0	2.10135	1.00097	0.962578	1.01381	21.0815	0	0	0	1.41797	0.280129	0.534431	1.06291	0.4649	0.437357	0.684482	1.12683	2.48306	0.140216	0	6.79378	4.87038	2.2417	2.17263	0.0298081	NA
ENSG00000132498.7	chr9	43064966	43133544	ANKRD20A3	35.99	35.5558	6.71928	9.35332	6.10358	7.35471	1.00097	1.92516	8.11048	32.5806	7.89343	15.1523	2.62245	2.12873	0.679177	0.443173	1.23114	1.07719	0.409888	0.217359	0.731429	1.09365	0.507425	0.636123	28.338	1.68204	0.77527	2.16962	0.030036	0.999953
ENSG00000225286.1_5	chr7	28654714	28655505	AC005105.1	0	4.74077	0	0	12.2072	0	1.00097	0	7.09667	5.74951	0	2.02031	0	0.514289	0	0	0	0	0	0	1.17908	0	0	0.317536	5.62135	3.56606	1.64602	2.16648	0.0302749	NA
ENSG00000165475.14_3	chr13	20977805	21100012	CRYL1	137.33	116.939	47.9948	49.8843	136.313	204.881	176.17	128.986	124.699	113.074	64.2751	25.2538	8.56029	8.55577	3.46742	4.6342	9.2948	10.3029	12.3928	8.74237	8.52117	8.20731	3.94102	1.3499	221.543	0.990881	0.458633	2.16051	0.0307331	0.999953
ENSG00000170743.16_2	chr11	7260009	7490273	SYT9	275.608	293.138	149.744	179.792	206.504	173.361	191.185	126.098	423.773	438.879	162.379	178.797	2.6992	2.45574	3.52647	4.43719	1.80023	2.53458	3.26758	2.10086	3.93178	3.96959	3.56587	4.00805	469.907	0.804476	0.37264	2.15886	0.0308612	0.999953
ENSG00000188488.13_3	chr14	95027779	95059457	SERPINA5	83.3454	93.2351	392.598	455.195	133.261	140.79	221.214	229.094	118.616	113.074	138.699	158.594	3.97318	4.30141	11.9089	21.611	6.22673	6.3147	9.54122	8.11237	5.66301	5.65323	6.18607	6.97299	382.073	-1.09706	0.510189	-2.1503	0.0315318	0.999953
ENSG00000196353.11_5	chr3	131252399	132004254	CPNE4	22.7306	41.0867	29.7568	39.4918	194.297	237.452	29.0281	62.5676	42.58	52.7038	15.7869	11.1117	0.411762	0.615003	0.535969	0.657384	4.72463	5.91144	0.85589	1.65265	0.840033	1.03697	0.276874	0.236077	130.976	1.35792	0.632368	2.14736	0.031765	0.999953
ENSG00000106069.22_4	chr7	29186185	29553944	CHN2	327.699	316.841	181.42	202.655	207.522	254.263	189.183	188.665	709.667	800.14	137.571	138.391	12.4992	11.1263	5.31298	8.35121	5.87385	9.60938	5.19855	7.55356	21.2299	28.3443	6.40272	6.0524	613.004	1.14835	0.535253	2.14543	0.0319186	0.999953
ENSG00000107282.7_3	chr9	72042446	72287222	APBA1	692.335	647.115	287.969	213.048	376.387	371.938	326.316	323.426	1610.94	1549.49	935.935	915.199	11.4772	10.4035	6.10769	3.71243	6.16975	5.38392	5.97017	6.05607	27.495	30.3777	13.8827	14.3636	1382.7	0.797067	0.371765	2.144	0.0320325	0.999953
ENSG00000154928.17_4	chr3	134316643	134979309	EPHB1	1804.24	2006.93	2130.01	2249.99	1153.58	1231.39	2280.21	2236.07	439.994	332.513	824.3	638.417	33.7473	37.5852	41.5501	45.2197	22.6667	24.2663	33.5094	31.9417	12.2046	7.66648	14.4113	12.2611	2910.02	-0.673624	0.314449	-2.14224	0.0321745	0.999953
ENSG00000168824.14_4	chr4	4349867	4420785	NSG1	613.725	828.844	587.457	629.79	782.275	851.045	533.516	476.476	1359.52	1212.19	286.419	281.833	19.4969	27.3334	17.4405	20.1915	21.1049	28.0041	17.6034	15.8367	43.6513	41.0036	9.19531	9.32419	1418.87	1.03608	0.483931	2.14097	0.0322766	0.999953
ENSG00000233483.3_5	chr17	43322553	43328496	AC008105.2	16.1008	11.0618	2.87969	0	2.03453	11.5574	6.00581	0	26.3591	27.7893	9.02106	10.1015	2.41785	0.681771	0.3922	0.029534	0.78733	1.21697	1.06862	0.071442	1.76064	2.8761	0.369503	0.402252	20.5309	1.89412	0.885866	2.13815	0.0325044	NA
ENSG00000132854.18_2	chr1	62702651	62785085	KANK4	246.248	243.359	18.238	20.7851	109.864	139.74	26.0252	31.7651	147.003	132.239	244.696	197.99	2.39747	3.39314	0.338706	0.473011	2.08494	1.59849	0.468745	1.04628	2.90086	2.10989	4.51362	7.29617	260.931	1.76181	0.8242	2.1376	0.0325496	0.999953
ENSG00000182368.4	chr9	45727107	45728274	FAM27A	56.8264	16.5927	13.4386	8.31406	44.7596	24.1655	8.00774	20.2141	37.511	26.8311	28.1908	12.1218	4.5602	1.42414	1.29351	1.74463	1.98086	0.578537	0	1.80394	0.489453	2.13096	1.4196	1.69115	49.1822	1.21583	0.569384	2.13533	0.0327337	0.999953
ENSG00000171956.6_2	chr15	60296421	60353929	FOXB1	194.157	175.408	2024.42	1585.91	1164.77	1133.68	1906.84	2030.08	133.823	89.1174	143.209	120.208	5.99352	0.896293	65.7691	15.6714	10.323	30.7719	10.0885	8.09921	4.6553	3.83947	4.03215	2.89505	1799.13	-1.38199	0.64724	-2.13521	0.0327441	0.999953
ENSG00000003989.17_4	chr8	17354597	17428082	SLC7A2	232.041	222.816	659.449	646.418	499.476	348.823	334.323	349.416	27.3729	44.0796	347.311	368.706	2.71532	2.47728	8.3754	8.02912	6.84618	3.41411	4.11537	4.18283	0.472683	0.660649	4.01888	4.32809	685.57	-1.4996	0.704708	-2.12797	0.0333399	0.999953
ENSG00000103196.11_3	chr16	84853590	84954374	CRISPLD2	10.4182	26.0742	50.8745	32.217	8.1381	6.30404	7.00678	25.027	2.02762	0.958252	7.89343	13.132	0.599705	0.517613	1.57086	0.793237	0.394484	0.176317	0.169203	0.540294	0.196528	0.057313	0.192377	0.254786	32.387	-1.59995	0.752463	-2.12629	0.0334795	0.999953
ENSG00000257885.1_4	chr12	48562630	48563442	PHBP18	4.73553	26.8644	0.959897	2.07851	3.05179	0	0	0	2.02762	0.958252	0	0	0	1.44358	0.219387	0	0.448914	0	0	0	0	0.232587	0	0	7.18409	3.78451	1.77992	2.12623	0.0334842	NA
ENSG00000069667.15_4	chr15	60780483	61521518	RORA	387.366	434.57	119.987	150.692	197.349	277.378	179.173	148.237	194.652	253.937	147.72	179.807	4.43752	4.82187	1.95972	2.1229	4.8048	5.1261	3.03329	2.00201	3.3434	6.25876	1.84029	2.31171	449.391	0.867483	0.408011	2.12613	0.0334926	0.999953
ENSG00000137767.13_6	chr15	45923346	45983492	SQOR	0	0	0	1.03926	2.03453	0	5.00484	12.5135	0	4.79126	15.7869	17.1726	0	0.172333	0.087563	0.016333	0.672939	0.183775	0.596324	1.20073	0	0.7331	1.78611	1.96131	9.83025	-2.85853	1.34718	-2.12186	0.0338491	NA
ENSG00000229404.5_4	chr10	86039736	86054415	LINC00858	34.0958	30.0249	10.5589	8.31406	1.01726	6.30404	0	0.962578	13.1795	9.58252	6.7658	2.02031	0.880228	1.09624	0.526403	0.390063	0.135374	0.215206	0.032375	0.002683	1.66143	0.305326	0.15187	0.216668	20.5322	1.85979	0.877282	2.11995	0.0340106	NA
ENSG00000132481.6_3	chr17	73870242	73874656	TRIM47	5.68264	21.3335	30.7167	25.9814	7.12084	8.40538	18.0174	8.66321	14.1933	23.9563	90.2106	54.5483	0.284787	0.797751	2.39912	1.35442	0.400509	0.910948	1.07703	0.416744	1.00856	1.2919	3.95742	3.25357	51.7136	-1.24037	0.587169	-2.11247	0.0346464	0.999953
ENSG00000197959.13_4	chr1	171810638	172387606	DNM3	99.4462	118.519	87.3506	69.6302	79.3465	52.5337	42.0407	34.6528	59.8148	125.531	14.6592	49.4975	2.42872	1.47308	1.18034	0.842325	1.07133	0.960807	1.4389	0.45911	0.830109	2.93933	0.223051	0.869803	140.973	0.919723	0.43578	2.11052	0.0348136	0.999953
ENSG00000175093.4_2	chr3	140770244	140867453	SPSB4	1832.65	2172.06	3935.58	3802.64	2731.35	2747.51	3611.49	3773.31	1078.69	948.669	1514.41	1166.73	55.0217	20.0375	118.402	125.513	78.4201	79.0634	100.436	106.01	35.553	31.1822	39.6745	32.2806	4924.39	-0.585628	0.277767	-2.10834	0.0350012	0.999953
ENSG00000159640.15_5	chr17	61554422	61575741	ACE	15.1537	7.90128	4.79948	4.15703	7.12084	17.8614	4.00387	2.88774	17.2348	5.74951	1.12763	2.02031	0.775276	1.147	0.893056	0.402617	0.640721	0.756239	0.152348	0.130644	1.5105	0.473985	0.027492	0.167347	14.9342	1.95997	0.93045	2.10648	0.0351627	NA
ENSG00000227986.1_4	chr7	63815456	63816577	TRIM60P18	0	0	0.959897	12.4711	0	0	5.00484	0	0	1.9165	10.1487	1.01015	0	0	0.209039	1.56157	0	0	0.069989	0	0	0.211004	1.08716	0.12066	5.11319	-4.43701	2.10835	-2.10449	0.0353355	NA
ENSG00000108439.10_6	chr17	46018872	46026674	PNPO	55.8793	51.3583	126.706	153.81	157.676	146.044	180.174	176.152	118.616	98.6999	199.591	220.213	3.03659	0.487582	7.83072	9.37467	3.97784	3.27085	9.74953	11.3616	6.60803	8.71254	4.47075	12.1978	282.46	-0.851855	0.40631	-2.09656	0.0360323	0.999953
ENSG00000248441.6_5	chr15	95752328	95870358	LINC01197	54.9322	41.0867	6.71928	2.07851	6.10358	2.10135	2.00194	1.92516	7.09667	10.5408	4.51053	3.03046	3.26069	2.19255	0.364136	0.086786	0.549984	0.191234	0.253075	0.046597	1.28884	0.623087	0.264871	0.31115	23.7523	1.96181	0.93599	2.09597	0.0360845	0.999953
ENSG00000137809.16_4	chr15	68588871	68724501	ITGA11	65.3503	106.667	22.0776	29.0992	7.12084	5.25337	86.0832	70.2682	8.11048	12.4573	161.252	114.147	0.710563	0.997586	0.251951	0.279434	0.075975	0.078293	1.27269	0.736916	0.116379	0.183552	1.50645	1.17631	115.548	-2.26229	1.07952	-2.09565	0.0361132	0.999953
ENSG00000185532.16_4	chr10	52750651	54058110	PRKG1	168.585	129.581	96.9496	107.043	188.194	182.817	105.102	138.611	63.8701	140.863	25.9356	36.3655	2.46687	2.50081	1.6645	1.79619	2.71656	2.63212	2.7957	4.01265	2.73204	3.31665	0.377709	0.548017	232.37	0.939084	0.448351	2.09453	0.0362131	0.999953
ENSG00000198566.7	chr9	41588823	41609544	ZNF658B	1.89421	49.7781	0.959897	8.31406	4.06905	3.15202	7.00678	1.92516	4.05524	99.6582	0	10.1015	1.40236	1.7332	0.639249	0.287044	0.289025	0.129719	0.22308	0.558457	0.886059	0.603369	0.744391	1.53669	33.2398	2.01901	0.964467	2.09339	0.0363142	0.999953
ENSG00000231500.6_2	chr6	33239787	33244287	RPS18	331.487	25.2841	143.985	267.089	20.3453	101.915	6099.9	46.2038	58.801	37.3718	118.401	66.6701	463.521	278.469	348.378	469.829	136.377	388.661	770.362	295.063	273.905	317.318	365.767	318.456	1201.84	-1.95479	0.934328	-2.09219	0.0364214	0.999953
ENSG00000134802.17_3	chr11	57174427	57195053	SLC43A3	492.495	530.176	667.128	645.379	418.095	428.675	663.642	618.938	472.436	457.086	833.321	670.742	27.8297	45.8538	59.3793	56.1055	39.5381	34.3698	52.0616	57.7164	48.4326	37.3818	58.9938	57.5568	1156.4	-0.54352	0.260069	-2.08991	0.0366261	0.999953
ENSG00000120162.9_2	chr9	27325207	27529779	MOB3B	1900.84	2123.86	770.797	738.912	1062.02	1040.17	984.952	1076.16	1897.85	2507.74	965.254	1171.78	26.2582	30.0735	11.9485	11.3771	16.4929	16.3361	4.57576	15.4492	28.5186	40.9394	13.7016	17.0131	2734.77	0.83735	0.400673	2.08986	0.0366302	0.999953
ENSG00000228554.1_5	chr7	39739940	39742895	AC004837.2	4.73553	0	3.83959	24.9422	1.01726	0	6.00581	0	1.01381	0.958252	4.51053	5.05077	0.408833	0	0.433353	2.30286	0.249636	0	0.645559	0.113719	0.311058	0.1112	0.357394	0.393533	8.51187	-2.50738	1.20215	-2.08575	0.0370009	NA
ENSG00000171056.7_3	chr8	10581278	10588022	SOX7	24.6248	10.2717	55.674	43.6488	10.1726	17.8614	33.0319	29.8399	4.05524	10.5408	18.0421	8.08123	0.922875	0.972297	0.532792	3.70533	1.31037	1.28255	1.91188	2.34876	1.2225	1.09226	1.30953	0.501332	44.3953	-1.19319	0.574127	-2.07827	0.0376842	0.999953
ENSG00000225393.1_6	chrX	154697947	154716707	BX571846.1	0.947106	0	1.91979	11.4318	1.01726	2.10135	36.0348	38.5031	1.01381	9.58252	1.12763	6.06092	0.447009	0.681116	0.460182	1.70428	0.531761	0.665849	4.19101	4.5485	0.282438	1.67885	0.17401	0.934463	18.4201	-2.74441	1.32256	-2.07507	0.03798	NA
ENSG00000260277.1_5	chr16	22094577	22103552	AC009019.1	0.947106	0	5.75938	5.19629	0	0	1.00097	2.88774	1.01381	0.958252	9.02106	4.04061	0.199175	0.214005	1.2061	1.0394	0	0.146645	0.220566	0.93147	0.384845	0.456885	1.50852	0.858232	5.11542	-3.48031	1.67919	-2.07261	0.0382081	NA
ENSG00000116525.13_2	chr1	33611003	33647660	TRIM62	417.674	508.843	679.607	653.693	588.995	581.022	702.68	797.977	471.422	512.665	990.062	752.564	5.08589	6.09286	11.3669	4.21075	12.7921	11.432	28.3314	19.2899	9.74201	3.10069	5.97983	9.47175	1284.57	-0.558535	0.270593	-2.06411	0.039007	0.999953
ENSG00000135744.7_3	chr1	230838269	230850043	AGT	11.3653	4.74077	6.71928	3.11777	12.2072	5.25337	4.00387	3.85031	2.02762	175.36	6.7658	5.05077	0.485427	0.210937	0.501893	0.251997	0.633503	0.162023	0.142972	0.145139	0.159002	9.20057	0.27815	0.22556	41.0272	1.90238	0.921921	2.0635	0.0390656	0.999953
ENSG00000008394.12_3	chr12	16500076	16762193	MGST1	2025.86	1751.71	3209.89	2828.86	2412.95	2286.26	2995.9	2737.57	986.438	1280.22	1486.22	1985.96	64.6163	79.5776	150.357	145.501	114.312	114.019	152.715	121.597	43.8515	55.0522	58.7256	87.5066	4366.28	-0.52882	0.256284	-2.06341	0.0390734	0.999953
ENSG00000179242.15_4	chr20	59827482	60515673	CDH4	792.728	1007.41	2438.14	2304.03	1636.78	1638	2638.55	2714.47	2660.24	1987.41	2932.97	2316.28	6.33362	13.9364	35.9395	33.8442	12.7926	22.5429	37.0651	37.0024	38.5235	31.7598	38.1409	31.4273	4199.53	-0.750823	0.364571	-2.05947	0.0394491	0.999953
ENSG00000283183.1_5	chr4	570957	578655	AC116565.1	8.52396	6.32103	1.91979	1.03926	0	10.5067	0	5.77547	32.4419	16.2903	3.3829	2.02031	0.391582	0.219945	0.173686	0.103798	0	0.504416	0.018129	0.214323	1.0021	0.975733	0.226395	0.139053	14.6687	2.11328	1.02682	2.05808	0.0395821	NA
ENSG00000159713.10_2	chr16	67423712	67427438	TPPP3	352.324	492.25	149.744	142.378	229.901	217.489	319.309	298.399	944.871	915.13	83.4448	90.9138	27.3872	41.2537	13.154	13.6609	18.0338	18.6666	14.243	24.4634	74.1198	83.5281	6.62149	7.82614	712.817	1.50941	0.733418	2.05805	0.0395855	0.999953
ENSG00000160179.18_5	chr21	43619799	43717354	ABCG1	96.6048	90.0746	37.436	35.3347	45.7768	39.9256	38.0368	42.3534	126.726	92.9504	23.6803	27.2741	1.3947	2.84274	1.51178	1.34758	1.32176	1.42042	1.28067	1.38195	4.47076	3.9657	0.637793	0.884845	116.692	1.1901	0.578803	2.05614	0.0397689	0.999953
ENSG00000149090.11_3	chr11	35453370	35551848	PAMR1	115.547	119.309	14.3985	32.217	109.864	127.131	153.148	163.638	347.737	392.883	96.9764	90.9138	3.79277	3.58708	0.508092	0.945839	4.22435	4.3889	4.53111	5.18525	10.9255	14.1921	2.66956	2.62125	295.88	1.34762	0.655541	2.05574	0.0398075	0.999953
ENSG00000044524.10_2	chr3	89156674	89531284	EPHA3	499.125	566.522	1880.44	1755.31	2064.03	1986.82	385.373	399.47	608.286	792.474	15.7869	14.1421	7.57603	8.78032	31.4486	18.7175	33.3358	31.562	6.11277	7.11775	10.2898	14.3174	0.309744	0.25195	1844.76	2.19235	1.06828	2.05222	0.0401479	0.999953
ENSG00000138639.17_2	chr4	86396267	86923823	ARHGAP24	125.018	119.309	59.5136	64.434	153.607	133.435	59.0571	69.3056	91.2429	108.282	89.083	75.7615	4.05736	3.28755	2.73057	2.88188	7.66424	5.65606	1.83831	1.63834	3.86406	4.52094	4.10937	3.71469	192.68	0.812519	0.39611	2.05125	0.0402429	0.999953
ENSG00000186481.16_3	chr18	14179096	14252139	ANKRD20A5P	4.73553	24.494	54.7141	41.5703	2.03453	0	4.00387	0	0	0	42.8501	56.5686	0.403551	1.11023	3.91096	2.22121	0.108235	0.156237	0.294667	0	0	0	2.32359	3.68629	39.2404	-2.90933	1.41884	-2.0505	0.0403157	0.999953
ENSG00000227053.1_5	chr7	100657601	100660889	AC105446.1	7.57685	3.16051	7.67917	11.4318	8.1381	2.10135	11.0106	25.027	3.04143	3.83301	14.6592	21.2132	2.68654	0.778935	0.484703	1.76229	1.9413	0.454016	2.31251	3.3463	0.450201	1.441	7.07718	6.96647	19.9713	-1.68555	0.822998	-2.04807	0.0405534	NA
ENSG00000167861.15_2	chr17	72946838	72969261	HID1	487.76	630.522	317.726	274.364	398.767	347.773	344.333	379.256	895.195	595.074	230.037	141.421	15.6113	18.3213	11.5574	9.07609	13.6846	12.9723	15.8432	10.8408	27.3992	20.2248	8.64359	4.97406	846.862	0.996882	0.486762	2.04798	0.0405615	0.999953
ENSG00000122859.4_2	chr10	71331454	71332994	NEUROG3	3.78843	0	0	0	1.01726	1.05067	0	0	16.221	11.499	0	0	0.211801	0	0	0	0.11361	0.060697	0	0	1.07027	1.07281	0	0	5.54561	5.11357	2.50317	2.04284	0.0410683	NA
ENSG00000164690.7_2	chr7	155592680	155604967	SHH	232.988	237.829	1061.65	1122.4	2142.36	2196.96	961.93	1140.66	5.06905	6.70776	101.487	52.528	4.40112	4.63454	21.0085	22.0772	18.2028	11.4321	6.48494	20.9031	0.739	0.164902	2.44115	1.19076	1555.41	-1.69126	0.828432	-2.04152	0.0411994	0.999953
ENSG00000117425.13_2	chr1	45285516	45308735	PTCH2	45.4611	54.5188	483.788	390.761	345.869	376.141	352.341	420.647	32.4419	33.5388	94.7212	33.3351	0.79458	1.03148	10.6102	7.13075	7.1674	7.86276	7.12776	8.45949	0.778302	0.654408	1.53194	0.756156	447.475	-1.33762	0.655982	-2.03911	0.0414389	0.999953
ENSG00000182240.15_3	chr21	42539728	42654445	BACE2	0	1.58026	550.021	522.746	1249.2	1227.19	658.637	701.72	75.022	96.7834	1019.38	1011.16	0	0.031509	7.45036	7.13721	17.6122	14.6738	10.2331	10.9564	2.79082	2.5224	12.5509	14.0924	1193.65	-3.66089	1.79745	-2.03671	0.041679	0.999953
ENSG00000164120.13_2	chr4	175411328	175444305	HPGD	6.62974	12.6421	7.67917	14.5496	1.01726	7.35471	0	0	11.1519	15.332	0	1.01015	0.177938	0.430374	0.469298	1.00437	0.060285	0.354019	0	0	0.492532	0.593453	0	0.099408	13.0462	3.24729	1.59509	2.0358	0.0417702	NA
ENSG00000176641.10_5	chr18	59475296	59561480	RNF152	1215.14	1085.64	2707.87	2553.46	4407.8	3671.05	3418.31	3501.86	423.773	583.575	3214.88	3213.3	4.31396	2.19885	6.78202	9.8822	11.1149	8.39587	13.1017	11.3429	1.06987	3.18651	8.97215	6.99117	5035.93	-1.20951	0.595639	-2.03061	0.0422946	0.999953
ENSG00000233469.1_4	chr13	20392261	20392759	ST6GALNAC4P1	2.84132	14.2223	2.87969	4.15703	4.06905	11.5574	4.00387	0	13.1795	8.62427	1.12763	1.01015	0	0	0	0	0.731398	2.16469	0.668934	0	0	0	0.550975	0.345196	11.4721	2.175	1.07124	2.03036	0.0423195	NA
ENSG00000168209.4_3	chr10	74033678	74035794	DDIT4	618.46	592.596	421.395	441.684	1027.44	1053.83	488.472	586.21	1024.96	875.842	806.258	707.107	57.1497	65.2537	52.8609	55.9386	100.827	117.861	55.4208	59.7305	104.807	101.766	78.1415	81.8149	1448.59	0.59257	0.292136	2.0284	0.042519	0.999953
ENSG00000172493.20_3	chr4	87856154	88062206	AFF1	2610.23	2872.91	1775.81	1853	1873.8	1825.02	1550.5	1511.25	2982.63	3374.96	1976.74	2053.64	26.7378	31.6701	19.511	22.9046	24.5104	19.4272	15.5545	17.5002	35.9934	40.8257	21.6577	20.484	4413.31	0.515234	0.254476	2.02469	0.0428996	0.999953
ENSG00000079308.18_5	chr2	218664311	218898705	TNS1	213.099	300.249	422.355	367.897	489.304	355.128	487.471	532.306	277.784	239.563	952.85	757.615	2.27201	2.62987	6.68193	5.72723	8.35268	7.04362	6.56654	6.42426	2.49683	3.4576	15.0102	8.86278	905.182	-0.855724	0.422801	-2.02394	0.0429762	0.999953
ENSG00000241458.1_4	chr5	137809433	137810050	RPL7P19	57.7735	16.5927	5.75938	9.35332	21.3625	44.1283	14.0136	13.4761	51.7043	31.6223	32.7014	27.2741	7.20772	2.37347	0.891808	0	0	5.48284	1.71228	0	6.90305	4.56516	4.30743	3.42555	53.8159	1.29783	0.641452	2.02327	0.0430449	0.999953
ENSG00000260871.1_5	chr5	89684285	89685180	AC093510.2	0	10.2717	0	0	8.1381	0	0	0	0	4.79126	0	0	0	1.05148	0	0	0.81466	0	0	0	0	0	0	0	4.10295	5.38838	2.66425	2.02247	0.0431274	NA
ENSG00000065320.8_2	chr17	8924859	9147317	NTN1	684.758	904.697	996.373	902.075	662.238	588.377	1451.4	1533.39	592.065	419.714	859.256	682.864	10.4903	13.5996	16.5719	14.9219	4.91713	9.03051	22.2408	22.6661	9.66877	7.41403	12.2982	10.2982	1726.96	-0.696276	0.344386	-2.02179	0.0431982	0.999953
ENSG00000214999.3_5	chr17	7982800	7984883	AC129492.1	10.4182	2.37038	0.959897	0	6.10358	1.05067	0	0	13.1795	7.66601	2.25527	5.05077	0.606992	0.379116	0.39548	0	0.486443	0.436472	0.279476	0.276481	3.27547	0.012928	0.456533	0.475828	8.12828	3.2229	1.59507	2.02054	0.0433275	NA
ENSG00000267723.1_6	chr19	14365001	14404017	AC011509.2	1.89421	4.74077	15.3583	12.4711	0	1.05067	6.00581	3.85031	0	3.83301	2.25527	10.1015	0.214389	0.557139	1.41131	1.17374	0	0.135178	0.56897	0.089132	0.010929	0.330389	0.224119	0.439605	10.471	-2.21523	1.09812	-2.0173	0.0436644	NA
ENSG00000170091.10_6	chr5	173472607	173670504	NSG2	214.046	292.347	174.701	144.457	187.176	203.831	149.144	154.975	931.692	934.295	22.5527	39.396	5.23339	10.7149	6.53537	4.119	7.10456	7.6602	5.79567	5.61596	34.4505	39.3771	0.88828	0.704373	579.892	1.74472	0.866254	2.01409	0.0439999	0.999953
ENSG00000078018.19_5	chr2	210288782	210598842	MAP2	22220.1	24479	13511.5	13088.4	21962.7	19992.2	10541.2	10954.1	16316.3	20304.4	15525.3	18129.2	245.795	319.232	223.1	210.141	327.96	300.503	164.843	157.96	235.478	281.156	205.296	255.632	34842.7	0.638854	0.317419	2.01266	0.0441508	0.999953
ENSG00000144218.18_3	chr2	100161881	100759201	AFF3	633.614	673.979	617.214	549.767	621.548	502.222	344.333	336.902	723.861	678.442	290.929	276.782	10.8392	15.5193	10.9249	5.44686	8.25059	5.54938	5.7359	6.32382	16.5816	8.34575	5.44058	3.10186	1050.2	0.733875	0.365062	2.01028	0.0444018	0.999953
ENSG00000163508.12_3	chr3	27757440	27764202	EOMES	246.248	375.311	8.63907	10.3926	1.01726	1.05067	147.142	151.125	2115.82	1950.04	9.02106	10.1015	2.8998	4.60517	0.314376	0.337786	0.053894	0.054083	2.21495	2.12657	27.0985	23.6317	0.27066	0.389956	843.268	4.49967	2.24361	2.00555	0.0449047	0.999953
ENSG00000198821.10_3	chr1	167399877	167487847	CD247	19.8892	16.5927	233.255	276.442	92.5709	151.297	148.143	223.318	21.29	56.5369	55.254	52.528	1.10714	0.421374	6.77278	7.03206	3.78699	5.43494	5.32869	6.13758	0.987947	2.45762	1.94025	1.52551	225.947	-1.52034	0.758825	-2.00354	0.0451188	0.999953
ENSG00000177875.4_2	chr12	48577367	48579709	CCDC184	1557.99	1637.94	803.434	811.66	1758.85	1688.43	1025.99	953.915	1193.25	1041.62	1124.25	919.24	57.8774	2.97404	0	3.17801	0	0	31.2665	36.8928	49.5008	45.1593	0	34.7613	2435.98	0.645895	0.323234	1.99823	0.0456921	0.999953
ENSG00000120669.15_3	chr13	36742345	36788752	SOHLH2	0	0	8.63907	12.4711	13.2244	8.40538	30.029	14.4387	2.02762	3.83301	3.3829	20.2031	0.073567	0.127982	2.49937	2.39937	3.35868	1.20989	5.31416	4.85571	0.820526	1.29874	1.35567	1.8612	19.6654	-2.69473	1.35058	-1.99524	0.0460172	NA
ENSG00000103522.15_2	chr16	27413483	27463363	IL21R	0.947106	1.58026	23.0375	15.5889	19.328	6.30404	28.0271	10.5884	7.09667	2.87476	10.1487	20.2031	0.037443	0.041348	1.21524	0.33153	0.612627	0.357756	1.12073	0.753749	0.423321	0.390962	0.4387	0.343837	24.5521	-1.92072	0.963991	-1.99247	0.04632	0.999953
ENSG00000279128.1_5	chr12	131507314	131509286	AC078925.2	14.2066	0.790128	0	0	0	0	1.00097	0	21.29	10.5408	0	0	0	0	0	0.046168	0	0	0.088116	0	1.14016	0	0	0	7.76569	5.12594	2.57398	1.99144	0.0464323	NA
ENSG00000256546.1_3	chr12	122501212	122506522	AC156455.1	10.4182	10.2717	26.8771	38.4525	28.4834	46.2296	47.0455	46.2038	17.2348	11.499	55.254	35.3554	1.03852	0.780403	2.46826	2.93626	3.13225	4.32193	4.58688	4.45536	1.86069	1.25507	4.74824	3.20387	62.2829	-1.19458	0.599905	-1.99128	0.0464498	0.999953
ENSG00000151952.15_3	chr12	129556270	130388211	TMEM132D	0	0	1118.28	1272.05	1534.03	1510.87	1849.79	1607.51	198.707	194.525	4892.8	4489.12	0	0	6.7807	9.20325	9.80439	23.7856	13.8298	9.36504	3.54626	3.57136	28.9936	25.5442	3122.9	-4.78226	2.40225	-1.99075	0.0465089	0.999953
ENSG00000225194.3_3	chr9	98782006	98790275	LINC00092	19.8892	21.3335	40.3157	41.5703	15.2589	10.5067	52.0503	46.2038	8.11048	11.499	19.1698	12.1218	0.916902	0.994228	0.634031	0.501391	0.885853	0.684021	1.16121	2.36753	0.540793	0.675735	0.160502	0.736689	49.9846	-1.18995	0.597963	-1.99001	0.0465893	0.999953
ENSG00000146005.3_2	chr5	139175406	139224051	PSD2	99.4462	96.3956	61.4334	48.8451	91.5537	78.8005	70.0678	76.0437	317.323	217.523	24.8079	38.3858	1.95013	1.97417	1.43784	1.08906	1.89234	1.64608	1.46502	1.63978	6.51784	4.95882	0.580779	0.872513	204.509	1.32667	0.666774	1.98968	0.0466257	0.999953
ENSG00000198848.12_3	chr16	55836763	55867249	CES1	0	0	105.589	131.986	90.5364	81.9525	50.0484	47.1663	78.0634	77.6184	443.16	392.95	0	0	5.37574	6.96699	4.44452	4.09626	2.33649	2.21561	4.2751	4.79386	19.5529	19.8895	250.481	-2.76539	1.3899	-1.98963	0.0466323	0.999953
ENSG00000260838.3_5	chr8	73859385	73862680	AC022893.2	57.7735	47.4077	26.8771	28.0599	17.2935	26.2668	19.0184	8.66321	18.2486	44.0796	3.3829	6.06092	0	0	0	0.958704	0.606249	0.895141	0.654939	0.277432	0.646972	1.42527	0.139581	0.235175	50.8551	1.38249	0.694919	1.98942	0.0466545	0.999953
ENSG00000165309.13_4	chr10	23216953	23327452	ARMC3	155.325	241.779	96.9496	120.554	95.6227	87.2059	93.09	71.2308	138.892	166.736	21.425	57.5788	6.15047	9.23571	4.52895	7.15035	3.76086	2.97893	8.75644	4.68717	5.71778	7.37903	0.910047	2.49918	227.705	0.990572	0.498067	1.98883	0.0467196	0.999953
ENSG00000261172.1_5	chr16	90176982	90234633	AC133919.2	17.0479	15.0124	0.959897	6.23554	18.3107	22.0641	12.0116	5.77547	41.5662	26.8311	9.02106	27.2741	3.55528	4.00327	2.60819	4.57002	6.57143	7.83207	4.64188	6.49619	10.7345	6.10794	3.821	4.23553	33.905	1.37817	0.693018	1.98865	0.0467399	0.999953
ENSG00000130830.14_4	chrX	154006959	154049282	MPP1	271.82	211.754	152.624	176.674	160.728	178.614	67.0649	114.547	420.731	321.014	293.185	269.711	12.3216	10.154	7.74134	8.34517	8.70826	8.91916	3.59307	5.38253	21.5086	18.1874	14.1233	11.9026	440.969	0.610383	0.307222	1.98678	0.0469468	0.999953
ENSG00000277150.1_2	chrX	154686575	154688333	F8A3	17.0479	2.37038	8.63907	69.6302	21.3625	4.20269	17.0165	18.289	5.06905	5.74951	16.9145	19.1929	0	0.590287	0	9.8331	3.85486	0	2.00259	0	1.42042	6.36984	10.6282	0	33.9261	-1.41782	0.713789	-1.98632	0.0469974	0.999953
ENSG00000179348.11_4	chr3	128198270	128212028	GATA2	8.52396	26.0742	18.238	19.7459	7.12084	11.5574	70.0678	37.5406	2.02762	0.958252	15.7869	4.04061	0.281265	0.793924	0.670606	0.945057	0.269219	0.363133	2.15931	1.36536	0.10611	0.07795	0.408281	0.202419	37.2453	-1.7161	0.864066	-1.98608	0.0470245	0.999953
ENSG00000148704.12_2	chr10	118888032	118897812	VAX1	132.595	161.186	20.1578	29.0992	104.778	95.6113	131.127	142.462	1476.11	1200.69	457.819	444.468	1.59273	1.70769	0.883489	1.20883	3.00242	1.00154	1.56181	1.49392	18.5812	15.6585	7.5616	5.89064	735.356	1.26213	0.637869	1.97866	0.047854	0.999953
ENSG00000151617.16_4	chr4	148402069	148466106	EDNRA	109.864	104.297	116.148	129.907	99.6918	51.483	156.151	116.472	29.4005	29.7058	193.953	183.848	2.32629	2.34651	2.79691	3.0385	2.3459	1.16316	3.34893	2.79929	0.802203	0.816785	4.94717	3.82257	221.386	-1.20398	0.608557	-1.97841	0.0478821	0.999953
ENSG00000272732.1_5	chr7	7589735	7592071	AC004982.1	13.2595	17.3828	6.71928	6.23554	27.4661	11.5574	12.0116	7.70063	8.11048	48.8708	15.7869	5.05077	0.774652	0.30921	0.612713	0.602129	1.30513	0.696677	0.641772	0.203724	0.573616	2.22655	0.451321	0.274267	30.4186	1.26435	0.639144	1.9782	0.0479065	0.999953
ENSG00000277749.1_5	chr15	74603857	74612029	AC023300.2	0	8.69141	0	2.07851	0	4.20269	1.00097	0	15.2072	14.3738	0	4.04061	0	1.35366	0	0.321647	0	0.606529	0.284074	0	2.76264	2.73546	0	0.561979	8.45257	2.42569	1.22694	1.97703	0.0480383	NA
ENSG00000197183.14_5	chr20	31030862	31172876	NOL4L	1956.72	1993.49	1277.62	1308.42	1946.02	1781.94	1607.55	1558.41	2928.9	2566.2	1835.79	1531.39	34.24	31.8919	22.9145	11.2457	13.9269	26.0288	26.884	21.1365	42.7621	51.9138	30.9882	23.918	3737	0.524038	0.265464	1.97405	0.0483763	0.999953
ENSG00000249574.1_2	chr7	419325	422678	AC226118.1	1.89421	18.9631	35.5162	22.8637	4.06905	5.25337	34.0329	20.2141	6.08286	17.2485	9.02106	24.2437	0.156871	0.702964	1.56134	1.1054	0.3055	0.308244	1.4377	0.938308	0.302896	0.931955	0.389434	0.849456	33.9412	-1.4591	0.739361	-1.97346	0.0484431	0.999953
ENSG00000167941.2_3	chr17	41831099	41836156	SOST	24.6248	38.7163	574.018	461.43	674.445	741.775	119.115	167.489	0	2.87476	14.6592	16.1625	1.04421	1.498	25.2325	17.1978	28.3461	26.5904	5.04174	5.93514	0	0.136281	0.627173	0.746429	477.166	-2.13397	1.08153	-1.97311	0.0484833	0.999953
ENSG00000250829.2_5	chr4	187812123	187813520	AC108865.1	0	1.58026	27.837	33.2562	0	0	4.00387	1.92516	0	0	0	0	0	0.278374	2.27581	1.05461	0	0	0.324547	0.242354	0	0	0	0	11.4947	-3.91058	1.98244	-1.97261	0.0485403	NA
ENSG00000151067.21_4	chr12	2079952	2807116	CACNA1C	161.955	223.606	78.7115	73.7873	97.6573	130.283	61.059	78.9314	167.279	123.614	105.998	126.269	1.82623	2.73742	0.81919	0.69757	1.12213	1.0959	0.695239	1.05951	3.0452	2.87772	1.23087	0.956641	240.872	0.790703	0.400946	1.97209	0.0485989	0.999953
ENSG00000138722.9_2	chr4	90800683	90875780	MMRN1	3492.93	3415.72	2916.17	2709.34	2869.7	3062.71	2222.15	2097.46	2319.6	3159.36	1246.03	1747.57	56.4825	57.0296	52.148	48.647	50.3738	52.4263	37.6008	34.7747	41.7573	60.3446	19.9329	28.6494	5256.51	0.541422	0.274686	1.97106	0.0487171	0.999953
ENSG00000117318.8_2	chr1	23884409	23886285	ID3	433.775	640.004	3338.52	3698.72	3778.11	4093.42	1734.68	2121.52	260.549	169.611	1197.55	1018.23	30.4612	42.2678	219.81	258.906	241.587	265.366	113.883	145.159	20.1707	9.36072	73.1589	64.9648	3773.79	-1.46534	0.743539	-1.97077	0.0487507	0.999953
ENSG00000139219.18_4	chr12	48366748	48398337	COL2A1	12610.7	15797.8	14063.4	13285.9	25570.9	24223.3	13253.8	14044	24342.6	18518.2	11227.8	9918.7	218.543	279.967	285.766	276.641	493.924	400.455	244.018	255.182	480.37	394.505	190.715	171.492	33060.9	0.656266	0.333241	1.96934	0.0489136	0.999953
ENSG00000105088.8_2	chr19	9964394	10047228	OLFM2	1047.5	1021.64	890.784	771.129	2037.58	2133.92	843.816	987.605	984.41	698.566	758.897	486.894	44.8617	47.1536	43.3265	38.0866	93.4799	96.2212	38.1014	44.4118	47.4009	37.1461	31.7928	21.6286	2123.06	0.648956	0.329659	1.96857	0.0490028	0.999953
ENSG00000204128.5_2	chr2	231902205	231914434	C2orf72	187.527	215.705	52.7943	46.7666	44.7596	78.8005	38.0368	70.2682	83.1325	101.575	43.9777	53.5381	0.663531	5.13822	1.6317	1.46004	1.1401	2.01614	1.32018	1.89388	2.47533	0.218646	1.07521	1.41885	171.528	1.04247	0.53037	1.96554	0.0493512	0.999953
ENSG00000095587.8_2	chr10	98124363	98273675	TLL2	106.076	86.9141	391.638	364.779	30.5179	35.7229	550.532	475.514	434.925	473.376	198.463	240.417	1.34616	1.28581	6.01355	5.89461	0.485529	0.498655	7.50081	7.03715	7.75693	6.82196	2.52967	3.17163	568.404	-1.70475	0.867346	-1.96548	0.0493583	0.999953
ENSG00000279602.1_5	chr17	41437409	41438729	AC109326.1	1.89421	3.16051	39.3558	34.2955	10.1726	14.7094	23.0223	10.5884	5.06905	8.62427	15.7869	21.2132	0.216574	0.209044	0	0	0.409817	0	0	0.74843	0.282953	0.851706	0	1.36915	31.5819	-1.81829	0.926369	-1.96281	0.049668	0.999953
ENSG00000064201.15_5	chr11	2323227	2339430	TSPAN32	20.8363	8.69141	3.83959	9.35332	17.2935	13.6588	10.0097	9.62578	61.8424	45.0378	12.404	10.1015	0.538831	0.216922	0.09131	0.273108	0.396513	0.54271	0.26398	0.4322	0.633318	1.25851	0.2751	0.670421	37.0293	1.36101	0.693446	1.96268	0.049683	0.999953
ENSG00000153902.13_3	chr19	35615417	35633355	LGI4	230.147	256.792	71.0324	69.6302	54.9322	54.635	84.0813	71.2308	239.259	173.444	36.0843	29.2945	7.69996	9.201	2.65558	2.36182	2.10127	1.95113	3.51341	2.21426	8.89164	5.84581	1.3055	0.958406	230.201	1.36635	0.696242	1.96247	0.0497082	0.999953
ENSG00000258655.2_5	chr14	32544152	32545999	ARHGAP5-AS1	44.514	52.9386	29.7568	25.9814	26.4488	34.6722	10.0097	26.9522	40.5524	59.4116	24.8079	16.1625	3.62502	3.97684	2.8337	2.35206	3.43276	3.63797	1.47512	3.86404	4.90958	5.26077	2.55662	1.49343	66.042	0.948286	0.483871	1.95979	0.0500202	0.999953
ENSG00000101489.19_3	chr18	34823010	35146000	CELF4	264.243	257.582	177.581	243.186	193.28	234.3	141.136	144.387	320.364	344.012	29.3185	27.2741	7.36302	7.81136	6.26986	7.08392	6.65771	6.62293	5.86349	4.57374	9.48123	12.0094	1.16868	0.913769	398.489	1.39415	0.712066	1.9579	0.0502417	0.999953
ENSG00000172201.11_3	chr6	19837617	19840915	ID4	9329.94	11433.9	2680.99	2419.39	3209.46	3274.95	4759.6	4681.02	12314.8	10234.1	3320.88	3022.38	21.5986	30.062	6.57761	4.68625	12.7836	12.4066	15.0853	22.6762	56.2721	31.4704	13.985	7.29675	11887	1.15503	0.590187	1.95705	0.0503414	0.999953
ENSG00000206228.4_2	chr8	83203859	83204614	HNRNPA1P4	34.0958	21.3335	101.749	67.5517	54.9322	54.635	214.207	40.4283	47.6491	70.9106	74.4238	55.5584	2.82017	0	5.91949	3.98727	0	0	3.99211	2.2163	0	0	0	0	139.886	-0.986299	0.504099	-1.95656	0.0503996	0.999953
ENSG00000258521.1_6	chr14	100806169	100806891	AL157871.2	1.89421	0.790128	16.3182	7.2748	8.1381	0	3.0029	11.5509	6.08286	9.58252	13.5316	32.3249	0.298113	0.222722	1.69257	0.977924	1.37282	0	0.497033	1.24811	0.958482	1.28326	2.06503	2.85119	18.7981	-1.8057	0.924471	-1.95323	0.0507923	NA
ENSG00000247516.6_5	chr5	8450856	8463208	MIR4458HG	0	0	68.1527	34.2955	69.1739	96.6619	37.0358	86.6321	13.1795	29.7058	105.998	86.8732	0	0	1.28518	0.730935	1.54628	2.05671	0.69307	1.78682	0.37986	0.697585	0.976238	0.799335	105.475	-2.58829	1.32553	-1.95265	0.0508613	0.999953
ENSG00000183715.13_4	chr11	132284871	133402414	OPCML	867.549	1129.88	528.903	520.668	502.528	419.219	529.512	451.449	641.742	881.592	136.444	149.503	10.2003	14.8695	7.09746	6.90209	6.49957	5.95621	6.73074	5.21931	9.85739	12.3407	2.08408	3.51816	1140.53	1.08459	0.555492	1.95249	0.0508798	0.999953
ENSG00000237357.2_5	chr9	44401766	44404440	BX088651.4	18.9421	35.5558	43.1954	62.3554	1.01726	0	47.0455	26.9522	17.2348	13.4155	34.9566	20.2031	1.02124	2.1362	4.35428	4.88977	0.104957	0.233407	4.33875	3.48328	2.49423	2.20421	3.2063	2.61159	53.7561	-2.08795	1.07031	-1.95079	0.0510816	0.999953
ENSG00000224269.1_5	chr21	38071073	38073864	AP000697.1	12.3124	2.37038	71.0324	38.4525	62.053	86.1552	44.0426	65.4553	7.09667	1.9165	29.3185	15.1523	1.19663	0.032584	6.90525	4.19	6.5144	8.23593	4.04261	6.14967	0.555209	0.461311	2.5582	1.54243	72.9951	-1.6456	0.843906	-1.94998	0.0511787	0.999953
ENSG00000167065.13_5	chr22	31048038	31063877	DUSP18	169.532	212.544	138.225	140.3	205.487	149.196	130.126	110.697	232.163	267.352	183.804	143.442	2.15459	7.61106	5.28712	3.08112	9.8957	6.69804	7.39665	5.51169	9.98592	14.0715	7.55086	5.94458	350.062	0.556215	0.285328	1.94939	0.0512494	0.999953
ENSG00000182218.9_2	chr14	100111447	100146906	HHIPL1	303.074	426.669	745.84	628.751	309.248	374.04	554.536	597.761	503.864	342.096	539.009	421.234	3.65248	5.0242	9.88284	10.6786	4.06782	4.70876	7.08882	7.44254	3.83314	5.04136	6.43112	5.21103	964.926	-0.609099	0.312506	-1.94908	0.0512859	0.999953
ENSG00000241671.1_5	chr3	152846863	152847429	AC117394.1	1.89421	0	14.3985	0	0	1.05067	7.00678	0	1.01381	0.958252	0	8.08123	0.555793	0	2.78605	0	0	0.318604	1.07317	0	0.329613	0.327939	0	1.20709	5.8852	-2.65334	1.36327	-1.94631	0.0516174	NA
ENSG00000136944.17_4	chr9	129376722	129463311	LMX1B	21.7834	15.8026	185.26	201.616	955.21	952.96	148.143	205.029	3.04143	5.74951	77.8067	41.4163	0.335921	0.352014	4.38724	2.56217	16.2909	17.3287	2.66009	4.02076	0.126438	0.127277	1.10706	0.731039	472.318	-2.05902	1.05949	-1.9434	0.0519684	0.999953
ENSG00000279605.1_6	chr8	144660528	144665474	AC067930.6	16.1008	2.37038	21.1177	18.7066	5.08632	3.15202	15.0145	21.1767	8.11048	6.70776	21.425	9.09138	15.2287	12.3315	12.9378	13.0366	5.57689	12.0631	10.8018	11.2631	10.3594	12.2143	10.9917	11.6072	24.5526	-1.43313	0.738616	-1.94029	0.0523448	0.999953
ENSG00000158406.4_3	chr6	26277837	26285866	HIST1H4H	68.1917	56.0991	31.6766	43.6488	49.8459	60.939	33.0319	33.6902	32.4419	61.3281	24.8079	22.2234	0.375788	1.54034	1.12236	1.17509	1.60599	2.64436	0.396634	0.611193	0.317135	7.00213	0.649462	0.278789	86.7968	0.8207	0.423066	1.93989	0.0523937	0.999953
ENSG00000185974.6	chr13	114321470	114440708	GRK1	5.68264	2.37038	3.83959	3.11777	3.05179	0	12.0116	1.92516	4.05524	6.70776	90.2106	59.5991	0.185973	0.108099	0.218781	0.147423	0.166572	0	0.372785	0.058051	0.192941	0.221158	0.737722	1.34283	31.9019	-1.99169	1.02714	-1.93906	0.0524941	0.999953
ENSG00000103355.13_3	chr16	2833954	2837949	PRSS33	6.62974	15.0124	0.959897	3.11777	2.03453	10.5067	14.0136	10.5884	116.588	74.7436	1.12763	1.01015	0.267814	0.816096	0.100275	0.327888	0.137039	0.674357	0.723191	0.657312	6.26155	3.87301	0.104439	0.09815	42.8297	2.53317	1.30712	1.93798	0.052626	0.999953
ENSG00000139292.12_3	chr12	71833550	71980090	LGR5	698.017	1004.25	1153.8	1098.49	1939.92	1938.49	605.586	616.05	1463.94	1458.46	374.374	493.965	11.328	20.1553	27.5451	25.2809	44.6116	44.6628	12.2834	13.8635	31.1629	33.1361	8.01743	10.8186	2162.36	1.03735	0.535377	1.93761	0.0526707	0.999953
ENSG00000281327.1_2	chr5	82146683	82155655	LINC01338	22.7306	14.2223	0	4.15703	0	1.05067	0	0.962578	4.05524	7.66601	1.12763	0	1.92303	1.67366	0	0.196907	0	0.091037	0	0.186776	0.295713	0.847015	0.05317	0	9.26692	2.5918	1.3383	1.93664	0.0527899	NA
ENSG00000257647.1_5	chr15	25272883	25277194	AC124312.2	106.076	71.1115	47.9948	39.4918	75.2775	83.0032	37.0358	45.2412	84.1463	89.1174	64.2751	68.6904	11.7664	8.98107	6.45544	5.14647	8.12873	8.93846	5.03674	6.89084	8.92149	10.7478	9.25994	7.31238	135.805	0.770829	0.398921	1.93229	0.0533243	0.999953
ENSG00000119943.12_3	chr10	100143322	100174941	PYROXD2	237.724	182.52	143.985	144.457	167.848	189.121	112.108	138.611	310.226	176.318	157.869	161.625	9.5933	8.63975	5.53423	6.70426	6.84611	7.38811	5.25306	4.74406	12.7466	8.4023	7.06234	7.10511	354.802	0.545417	0.282659	1.9296	0.0536568	0.999953
ENSG00000177508.11_2	chr16	54317216	54320675	IRX3	209.31	388.743	2844.17	2489.02	3473.95	3514.5	2147.08	2333.29	50.6905	19.165	95.8488	106.066	6.22077	13.4835	114.085	64.5447	121.4	118.553	80.9366	83.5232	1.73212	0.828586	3.24517	3.08105	2973.16	-1.36842	0.709742	-1.92806	0.0538478	0.999953
ENSG00000164574.15_3	chr5	153570290	153800544	GALNT10	2315.67	2799.42	1671.18	1786.48	4182.99	3888.54	3082.98	2850.19	2939.04	2941.83	2301.5	2363.76	11.8941	21.4404	12.8308	13.4988	26.1445	23.3132	20.8917	17.5865	47.7273	20.2283	18.9888	19.7459	5566.86	0.456012	0.236662	1.92685	0.0539982	0.999953
ENSG00000188763.4_2	chr7	72848113	72850450	FZD9	196.998	363.459	718.963	712.93	607.306	526.387	791.766	808.566	248.384	166.736	274.015	228.295	0	0	0	0	0	21.0826	0	0	10.4777	0	0	8.73175	949.414	-0.691858	0.360238	-1.92056	0.0547876	0.999953
ENSG00000215788.10_4	chr1	6520846	6526255	TNFRSF25	211.205	165.927	115.188	131.986	232.953	256.364	207.2	206.954	603.217	392.883	228.91	162.635	7.43933	6.14742	5.73754	5.28268	9.61357	8.42906	10.4224	10.6196	26.9569	16.8427	11.2431	5.97954	486.552	0.732693	0.381732	1.91939	0.0549348	0.999953
ENSG00000169071.14_4	chr9	94325373	94712444	ROR2	275.608	378.471	152.624	107.043	70.1912	96.6619	104.101	102.996	623.493	459.003	120.657	93.9443	4.31237	3.41944	3.45027	2.82539	1.63454	2.17495	3.32721	2.45113	15.0351	10.664	2.58191	2.49548	434.509	1.1446	0.596638	1.91842	0.0550574	0.999953
ENSG00000197168.12_3	chr13	52607747	52703214	NEK5	87.1338	90.0746	63.3532	56.1199	78.3293	56.7363	29.0281	45.2412	50.6905	79.5349	28.1908	48.4874	2.05603	2.27041	1.70369	1.52987	2.0477	1.51338	0.940222	1.15962	1.48911	2.3435	0.809236	1.24656	120.244	0.728124	0.379886	1.91669	0.0552771	0.999953
ENSG00000182670.13_3	chr21	38445526	38575413	TTC3	13820.2	14040.6	9886.94	9778.37	14041.3	13217.5	8558.28	8157.85	11313.1	14406.4	9631.11	11944.1	162.247	173.704	139.088	132.869	158.481	170.013	119.133	107.681	149.615	249.312	103.389	139.942	23339.2	0.490044	0.256007	1.91419	0.0555963	0.999953
ENSG00000270903.1_4	chr11	32613339	32614317	HNRNPA3P9	3.78843	2.37038	13.4386	9.35332	2.03453	0	18.0174	11.5509	2.02762	12.4573	11.2763	11.1117	0.329585	0	0	0	0	0.09479	0	1.18424	0	0	0	0	16.3738	-2.00282	1.04639	-1.91402	0.0556178	NA
ENSG00000171488.14_3	chr1	90098631	90235462	LRRC8C	788.94	707.955	561.54	405.31	1228.85	976.075	415.402	370.593	725.888	980.292	638.24	889.945	10.8438	9.95199	8.85186	6.23345	18.7954	15.5758	5.86236	5.22848	12.4532	15.9445	9.5312	11.6029	1462.21	0.753463	0.393812	1.91325	0.0557155	0.999953
ENSG00000189067.12_3	chr16	11641578	11730237	LITAF	2960.65	2799.42	3541.06	3697.68	3803.55	3615.37	4791.63	4833.11	696.488	632.446	3328.77	3050.66	32.9081	33.9888	106.143	66.6947	49.2065	61.5176	78.3518	65.1362	25.166	8.11465	38.5102	101.289	6331.86	-0.964992	0.504498	-1.91278	0.0557766	0.999953
ENSG00000250312.7_4	chr4	124362	196092	ZNF718	154.378	154.075	204.458	193.302	200.401	127.131	223.216	284.923	136.864	262.561	274.015	350.523	7.61116	10.7597	17.2116	17.3545	14.6175	12.1377	17.6706	14.1587	16.7646	17.1341	14.8873	14.6356	432.172	-0.544501	0.285053	-1.91018	0.0561106	0.999953
ENSG00000146151.13_3	chr6	55299167	55444012	HMGCLL1	117.441	154.865	111.348	72.748	110.882	101.915	97.0939	65.4553	87.1877	136.072	27.0632	48.4874	2.91406	4.98846	3.02341	3.04539	4.45438	4.38479	3.73814	2.75807	3.79116	5.8049	1.23898	2.02278	191.031	0.83221	0.436274	1.90754	0.0564504	0.999953
ENSG00000111321.10_2	chr12	6484211	6500737	LTBR	9.47106	5.5309	22.0776	18.7066	33.5697	28.3682	30.029	29.8399	12.1657	18.2068	112.763	113.137	0.516116	0.271463	1.20319	0.87258	1.9214	1.42383	1.5429	1.39536	0.787527	0.936191	6.14616	6.18105	72.7134	-1.43653	0.753504	-1.90647	0.0565898	0.999953
ENSG00000180730.4_2	chr13	26618735	26625169	SHISA2	207.416	228.347	29.7568	20.7851	48.8286	36.7736	66.0639	56.7921	434.925	422.589	129.678	170.716	1.29718	5.92622	1.06019	0.664494	1.08342	1.00761	1.3116	1.4845	11.355	12.6335	2.91941	4.5846	311.436	1.38329	0.726134	1.905	0.0567796	0.999953
ENSG00000137098.13_4	chr9	35808042	35812269	SPAG8	73.8743	41.0867	20.1578	45.7273	47.8114	51.483	37.0358	24.0645	63.8701	44.0796	16.9145	39.396	2.40265	1.88175	1.27822	2.14586	1.80716	2.62744	0.863677	0.877443	2.78122	2.43035	1.33039	1.29448	84.2608	0.801028	0.420653	1.90425	0.0568781	0.999953
ENSG00000106348.17_5	chr7	128032331	128050306	IMPDH1	1549.47	1583.42	2207.76	2145.03	2184.06	1987.87	2516.43	2973.4	1783.29	1345.39	2461.62	1798.07	55.8164	55.74	92.0267	87.5083	97.9871	98.1095	102.339	108.577	73.7035	59.1122	90.7026	69.6163	4112.13	-0.433211	0.227593	-1.90345	0.0569824	0.999953
ENSG00000157856.11_3	chr2	26624784	26679579	DRC1	79.5569	69.5313	34.5563	39.4918	70.1912	114.523	54.0523	97.2204	102.395	82.4097	32.7014	49.4975	2.50148	2.06642	2.02673	1.74049	2.71525	3.86272	2.08198	4.1049	5.0301	3.91032	1.45988	1.78807	138.571	0.809248	0.425286	1.90283	0.0570625	0.999953
ENSG00000260685.1_5	chr15	76242805	76243485	AC027104.1	0	0	1.91979	7.2748	0	0	4.00387	6.73805	8.11048	4.79126	4.51053	6.06092	0	0	0	1.2707	0	0	0	0	0	0	0.540093	0.758823	7.2451	-4.12738	2.16983	-1.90217	0.0571489	NA
ENSG00000231789.2_5	chr1	9732484	9747613	PIK3CD-AS2	106.076	104.297	47.9948	60.2769	154.624	134.486	90.0871	102.033	198.707	103.491	116.146	108.086	7.98519	8.40882	4.13499	5.45253	12.7676	11.4891	6.99543	8.46545	18.8385	9.92087	7.34794	8.13537	222.023	0.65804	0.346696	1.89803	0.0576918	0.999953
ENSG00000135248.15_2	chr7	128349115	128371797	FAM71F1	20.8363	28.4446	10.5589	4.15703	0	4.20269	29.0281	35.6154	9.12429	1.9165	38.3395	80.8123	1.02532	1.49666	0.718063	0.150506	0	0.29086	1.71641	1.91791	0.737686	0.237703	2.63909	3.83887	44.6394	-2.25199	1.18785	-1.89585	0.05798	0.999953
ENSG00000270159.1_5	chr16	85826021	85826539	AC018695.3	0.947106	0	8.63907	5.19629	1.01726	0	0	3.85031	1.01381	0	5.63817	2.02031	0.259848	0	1.35098	0.94976	0.33002	0	0	0.871628	0.307173	0	0.713178	0.299773	4.73527	-2.98648	1.57593	-1.89507	0.0580837	NA
ENSG00000139304.8	chr12	80799774	81072802	PTPRQ	1.89421	7.90128	0	0	0	0	0	0.962578	7.09667	26.8311	0	0	0.015459	0.19256	0	0	0	0	0	0.023333	0.205864	1.44433	0	0	7.67927	4.90106	2.58726	1.8943	0.0581848	NA
ENSG00000125084.11_2	chr12	49372236	49375459	WNT1	61.5619	90.0746	662.329	527.943	1657.12	1804.01	223.216	280.11	1.01381	0.958252	40.5948	21.2132	1.95782	2.73001	20.9247	15.9403	45.9383	51.5653	7.51413	8.09429	0.157714	0.153699	1.13688	1.34731	903.096	-2.14847	1.13448	-1.89379	0.0582523	0.999953
ENSG00000167925.15_3	chr17	40340817	40346550	GHDC	79.5569	131.951	254.373	221.362	218.712	222.743	305.295	299.362	144.975	99.6582	157.869	160.614	3.29	4.37624	10.3011	7.78193	9.05289	8.4489	11.9271	11.3744	7.01536	5.86957	6.46965	7.50985	386.174	-0.656943	0.347011	-1.89315	0.0583384	0.999953
ENSG00000171502.14_3	chr1	86194916	86622626	COL24A1	293.603	354.768	210.217	172.517	770.068	695.546	132.128	124.173	388.289	440.796	358.587	462.65	3.9111	4.69842	3.36873	3.1635	12.3338	11.5314	1.90715	1.82414	6.99095	6.71026	4.8976	6.35539	741.609	1.07903	0.570972	1.88981	0.0587837	0.999953
ENSG00000268350.7_4	chrX	52955590	53024651	FAM156A	33.1487	25.2841	40.3157	90.4154	47.8114	51.483	473.458	53.9044	56.7734	39.2883	40.5948	49.4975	17.7848	19.7014	19.39	19.8457	12.8489	16.908	32.7615	20.5053	27.6463	18.3716	20.4125	16.352	166.274	-1.15904	0.613516	-1.88918	0.0588683	0.999953
ENSG00000197467.14_4	chr10	71561623	71724031	COL13A1	67.2445	96.3956	37.436	39.4918	32.5524	26.2668	126.122	103.958	24.3315	24.9145	454.436	481.843	2.02003	2.68213	1.14285	1.46894	0.83988	1.00572	4.51419	4.2989	0.821173	0.878519	17.0797	13.4519	254.505	-1.76493	0.934526	-1.88858	0.0589477	0.999953
ENSG00000242173.8_3	chr16	318726	333010	ARHGDIG	50.1966	52.1485	38.3959	40.531	47.8114	67.2431	42.0407	30.8025	175.389	123.614	49.6159	31.3148	4.49192	4.01563	2.80917	3.83555	4.85005	5.12952	3.625	2.6713	17.6304	11.6591	4.04989	3.01537	125.158	0.979599	0.519544	1.8855	0.0593627	0.999953
ENSG00000122735.15_3	chr9	34457412	34520987	DNAI1	104.182	104.297	66.2329	90.4154	72.2257	108.219	59.0571	52.9418	95.2982	115.948	58.6369	50.5077	3.14666	4.43834	2.68211	4.22841	3.71917	4.04772	2.91414	1.96291	3.65099	7.68298	3.39623	2.17602	163.923	0.691167	0.366752	1.88456	0.0594893	0.999953
ENSG00000096395.10_3	chr6	33762450	33771788	MLN	11.3653	13.4322	43.1954	29.0992	3.05179	0	6.00581	5.77547	2.02762	0.958252	3.3829	4.04061	0.957814	1.75562	5.22069	4.08915	0.233202	0	0.91534	0.525977	0.165098	0.10531	0.605554	0.572467	20.6788	-1.5949	0.846527	-1.88405	0.0595586	NA
ENSG00000143632.14_2	chr1	229566992	229569845	ACTA1	57.7735	52.9386	27.837	32.217	76.2947	55.6857	29.0281	51.9792	59.8148	30.6641	25.9356	27.2741	3.49666	3.0923	1.7872	2.27776	4.82591	3.70864	2.16966	3.48572	3.86733	1.28039	1.72924	1.69095	88.4692	0.780267	0.414599	1.88198	0.0598386	0.999953
ENSG00000183287.14_5	chr18	57098171	57364894	CCBE1	5.68264	3.16051	150.704	128.868	40.6905	52.5337	19.0184	20.2141	0	1.9165	0	11.1117	0.087347	0.05391	2.51072	1.91528	0.767691	1.07558	0.319306	0.386281	0.013135	0.101787	0.023855	0.170266	73.0281	-2.20718	1.17394	-1.88014	0.0600887	0.999953
ENSG00000112530.11_3	chr6	163148164	163736524	PACRG	79.5569	109.828	33.5964	42.6095	44.7596	30.4695	36.0348	46.2038	52.7181	98.6999	9.02106	12.1218	4.67344	6.92211	3.21301	3.38458	2.84173	2.07893	4.46032	3.45229	3.53006	9.94356	0.579736	0.728795	100.764	1.3377	0.711668	1.87967	0.0601527	0.999953
ENSG00000112319.18_4	chr6	133561736	133853258	EYA4	14.2066	12.6421	58.5537	37.4133	26.4488	22.0641	43.0416	67.3805	20.2762	23.9563	27.0632	26.264	0.273093	0.263759	1.19796	0.956432	0.554305	0.46451	1.32322	1.43827	0.370863	0.552984	0.973523	0.639808	63.8563	-1.10377	0.587256	-1.87955	0.0601701	0.999953
ENSG00000164220.6_3	chr5	75911307	75919259	F2RL2	21.7834	16.5927	47.9948	34.2955	33.5697	67.2431	44.0426	61.605	13.1795	16.2903	84.5725	111.117	0.604755	0.33866	1.44846	1.39605	1.22241	2.06346	1.27834	1.83437	0.591901	0.577003	2.27586	3.33353	92.8588	-1.28993	0.686458	-1.87911	0.0602288	0.999953
ENSG00000229178.1_5	chr3	195382436	195384798	AC233280.1	18.9421	33.9755	0.959897	0	42.725	31.5202	33.0319	8.66321	17.2348	36.4136	10.1487	20.2031	0.904058	1.70351	0.10521	0	2.19949	1.8007	1.81411	0.639755	0.995943	2.16505	0.759721	1.0636	42.9843	1.99454	1.0615	1.87898	0.0602468	0.999953
ENSG00000143061.17_4	chr1	117117021	117210377	IGSF3	3280.78	3971.18	2387.26	2334.17	3232.86	3592.25	2869.78	2779.93	4367.5	4108.03	3208.12	2885	23.0541	30.2254	24.8396	30.999	41.0122	32.8022	35.6426	23.9386	57.9944	44.0065	36.9453	27.6926	6553.53	0.463961	0.247022	1.87822	0.060351	0.999953
ENSG00000273366.1_5	chr22	42674194	42674852	Z83851.2	2.84132	2.37038	14.3985	14.5496	5.08632	3.15202	2.00194	8.66321	1.01381	0.958252	14.6592	8.08123	0	0.5238	0	0	0	0.835519	0	0	0	0	0	1.17623	13.0035	-2.08468	1.11081	-1.87672	0.0605568	NA
ENSG00000144395.17_3	chr2	197504278	197628214	CCDC150	572.052	438.521	712.243	659.928	453.699	443.384	696.674	590.061	556.582	674.609	769.046	850.549	18.9936	16.6403	32.9693	24.4992	26.5279	19.3567	28.5403	21.7903	28.7326	31.1381	29.7439	40.0597	1243.66	-0.454652	0.242276	-1.87659	0.0605745	0.999953
ENSG00000228903.7_5	chr7	44066550	44081491	RASA4CP	46.4082	34.7656	31.6766	21.8244	42.725	35.7229	30.029	19.2516	48.6629	68.9941	16.9145	6.06092	4.05165	2.64038	2.62362	4.09235	5.49636	3.86058	4.07802	3.51631	7.48832	2.1845	3.78195	1.02444	67.523	1.1929	0.635692	1.87654	0.0605814	0.999953
ENSG00000204110.6_5	chr6	37475124	37503392	LINC02520	0	0	11.5188	4.15703	0	0	0	6.73805	0	0.958252	1.12763	0	0	0	1.01415	0.358364	0.169911	0	0	1.18195	0	0.352128	0.341323	0	4.17549	-4.40316	2.34816	-1.87515	0.0607716	NA
ENSG00000143995.19_4	chr2	66660584	66801001	MEIS1	1226.5	1375.61	1565.59	1510.04	1321.42	1281.82	647.626	729.634	2051.95	2275.85	121.784	135.361	22.5002	14.5301	22.0753	29.767	18.388	23.3817	11.361	13.0937	38.5864	45.8542	2.58697	3.29986	2395.07	1.46849	0.783776	1.87362	0.0609834	0.999953
ENSG00000243955.5_2	chr6	52656462	52668708	GSTA1	0	0	0	1.03926	1.01726	3.15202	7.00678	7.70063	1.01381	0.958252	15.7869	12.1218	0	0	0	0.188853	0.088944	0.445325	0.72949	0.785331	0.183406	0.227768	1.43599	1.38783	8.29762	-2.75783	1.47448	-1.87038	0.0614313	NA
ENSG00000281731.2_5	chr4	119585242	119606496	AC110079.2	5.68264	6.32103	0	7.2748	12.2072	6.30404	3.0029	0	14.1933	3.83301	2.25527	0	1.13262	0.365274	0.058982	1.21059	1.70349	0.112603	0.331149	0	1.71223	0.999549	0.174967	0.019747	10.1521	2.1264	1.13817	1.86827	0.0617244	NA
ENSG00000112981.4_2	chr5	137450861	137475132	NME5	222.57	280.496	93.11	121.593	201.418	222.743	231.224	189.628	266.632	279.81	116.146	147.482	17.8368	24.1234	7.69824	10.3675	15.8657	16.9314	18.5998	14.1426	21.3862	22.0227	8.63311	10.0682	399.171	0.7747	0.41502	1.86666	0.0619491	0.999953
ENSG00000125355.15_4	chrX	119392505	119445411	TMEM255A	1582.61	1307.66	534.662	564.317	901.295	791.157	490.474	450.487	984.41	970.709	949.467	1017.22	40.7457	33.7388	15.5952	18.1145	25.7486	21.6049	13.4592	11.6303	28.155	29.7683	23.3405	26.9031	1766.72	0.745907	0.399698	1.86617	0.0620169	0.999953
ENSG00000237819.5_4	chr7	92465797	92546501	AC002454.1	38.8314	37.136	103.669	88.3369	100.709	73.5471	105.102	109.734	33.4557	20.1233	34.9566	59.5991	3.45286	4.41536	5.98025	12.1058	12.5958	5.1117	7.47214	7.29195	2.11567	1.69223	2.53247	3.30313	135.481	-0.82416	0.441846	-1.86527	0.0621442	0.999953
ENSG00000163631.16_5	chr4	74262831	74287129	ALB	6.62974	3.16051	0	5.19629	8.1381	16.8108	1.00097	13.4761	0	110.199	1.12763	3.03046	0.381692	0.285621	0	0.158563	0.356607	0.837177	0.034059	0.551007	0	6.15019	0.147675	0.616431	28.751	2.00351	1.07549	1.86287	0.0624799	0.999953
ENSG00000265185.5_2	chr17	18965225	18965982	SNORD3B-1	41.6727	53.7287	32.6365	41.5703	32.5524	60.939	24.0232	20.2141	43.5939	43.1213	0	1.01015	0.664855	2.19086	0	0	0	1e-06	0.564863	0	0	5.68506	0	0	66.3995	2.02244	1.08636	1.86167	0.062649	0.999953
ENSG00000088881.20_4	chr20	2673524	2740754	EBF4	228.253	428.249	366.681	340.876	803.638	814.272	437.423	409.096	739.068	491.583	283.036	131.32	7.6416	11.3691	12.3903	15.4054	20.788	21.2045	13.8868	12.6644	24.5363	13.6339	5.33363	5.06859	919.225	0.824536	0.443017	1.86118	0.0627185	0.999953
ENSG00000112964.13_3	chr5	42423879	42721980	GHR	53.9851	67.1609	28.7969	17.6674	69.1739	81.9525	25.0242	10.5884	51.7043	82.4097	65.4027	74.7514	1.06723	0.975876	0.695845	0.391072	1.73114	1.94777	0.641044	0.319939	1.33624	1.87835	1.32552	1.45941	105.918	1.14019	0.612869	1.86042	0.0628265	0.999953
ENSG00000101746.15_3	chr18	31431064	31804916	NOL4	412.938	374.521	77.7516	111.201	193.28	152.348	97.0939	87.5946	141.933	191.65	164.634	177.787	14.7934	16.6061	3.76899	5.34935	11.614	6.06634	3.3304	3.88863	5.6609	9.30936	7.77065	5.98361	366.318	0.979062	0.526671	1.85896	0.0630322	0.999953
ENSG00000272602.5_3	chr4	53179	88099	ZNF595	75.7685	71.1115	67.1928	81.0621	231.936	253.212	107.104	168.451	406.538	380.426	42.8501	59.5991	10.2369	8.6916	8.94349	9.63333	16.5992	14.7663	11.0993	12.123	20.7448	23.1728	5.56212	8.34676	326.281	1.20956	0.650972	1.85808	0.0631581	0.999953
ENSG00000212719.11_4	chr17	21331693	21477781	C17orf51	1150.73	1288.7	501.066	466.627	1319.39	1502.46	1160.12	1222.47	1205.42	1041.62	783.705	861.661	0.876342	14.1802	6.68119	6.12306	16.4549	1.39165	13.9167	13.2995	0.279317	1.47847	0.706786	10.0342	2101.11	0.674755	0.363404	1.85676	0.0633451	0.999953
ENSG00000258418.1_5	chr14	40855456	40855998	AL352977.1	3.78843	3.16051	0	1.03926	1.01726	2.10135	0	0	5.06905	6.70776	1.12763	0	0.358108	0.440827	0	0.467825	0.276459	0.627366	0	0	0.954965	1.08055	0.055298	0	4.00791	3.41553	1.84124	1.85502	0.0635933	NA
ENSG00000273706.4_2	chr17	35294084	35301912	LHX1	166.691	194.372	32.6365	14.5496	5.08632	14.7094	92.0891	65.4553	430.869	385.217	21.425	11.1117	7.91814	3.95877	2.05067	0.580122	0.307615	0.390609	2.44528	3.20395	12.2301	9.40218	0.365946	1.53205	240.709	2.17998	1.17523	1.85494	0.0636053	0.999953
ENSG00000274791.1_2	chrX	154611764	154612879	F8A2	113.653	8.69141	30.7167	5.19629	4.06905	73.5471	63.061	4.81289	10.1381	55.5786	19.1698	6.06092	7.6911	0	1.76277	0	0	0	0	0	0	0	0	0	64.5949	1.08614	0.585975	1.85356	0.0638021	0.999953
ENSG00000155511.17_2	chr5	152869175	153193429	GRIA1	12518.9	12246.2	872.546	940.528	3132.15	2729.65	1659.6	1725.9	4490.17	4970.45	5076.6	5479.07	176.754	172.354	14.5172	15.9555	51.5591	43.3734	26.2162	27.0451	72.5901	80.4379	73.7387	78.3057	9385.54	1.37185	0.740665	1.85219	0.0639989	0.999953
ENSG00000111879.19_6	chr6	119280928	119470552	FAM184A	580.576	554.67	413.716	352.308	493.373	453.891	246.238	257.008	308.198	433.13	301.078	334.361	13.3705	13.9087	10.4968	8.2514	10.9705	10.7591	5.75964	5.98102	8.08081	10.4205	7.1475	7.38004	795.061	0.569238	0.307524	1.85104	0.0641642	0.999953
ENSG00000251209.8_3	chr15	98115415	98417780	LINC00923	0	0.790128	23.0375	16.6281	9.15537	19.9628	9.00871	20.2141	2.02762	7.66601	16.9145	20.2031	0	0.019294	0.854794	1.22151	0.690674	1.75399	0.717096	0.541573	0.084638	0.55241	0.594464	0.73067	24.5379	-2.17588	1.17551	-1.851	0.0641689	0.999953
ENSG00000160932.10_4	chr8	144099399	144105249	LY6E	376.948	421.138	748.719	801.267	902.312	897.275	986.954	1000.12	563.679	396.716	854.746	674.783	26.7805	31.0697	57.7494	53.917	67.8858	62.6339	71.8918	72.2428	45.5579	30.4579	29.4027	20.9356	1445.12	-0.583426	0.315437	-1.84958	0.0643743	0.999953
ENSG00000092051.16_3	chr14	24037244	24048009	JPH4	215.94	345.286	215.017	242.147	385.543	391.901	319.309	287.811	1178.05	825.055	305.589	243.447	4.14905	5.96607	5.41193	5.67281	6.66004	6.43979	6.14367	5.59223	22.9454	13.8354	5.14238	4.03528	830.422	0.846225	0.457765	1.8486	0.0645156	0.999953
ENSG00000267751.5_5	chr19	567210	572228	AC009005.1	109.864	91.6549	0.959897	1.03926	63.0703	36.7736	86.0832	57.7547	149.03	146.613	60.8922	38.3858	18.9985	12.8105	1.48719	1.43236	10.1725	9.60496	15.5059	33.8353	39.1035	32.6511	10.8077	10.5046	140.803	2.08633	1.12882	1.84824	0.0645679	0.999953
ENSG00000125675.17_4	chrX	122318006	122624766	GRIA3	67.2445	78.2227	31.6766	27.0207	46.7941	37.8242	45.0436	57.7547	180.458	192.609	18.0421	25.2538	2.6239	2.02327	1.10367	1.60735	2.0519	1.10516	2.69138	1.94238	4.2385	4.05785	1.01933	1.45392	135.919	1.37042	0.74249	1.84571	0.0649343	0.999953
ENSG00000226243.1_2	chr20	43095204	43095482	RPL37AP1	82.3983	54.5188	13.4386	25.9814	42.725	99.8139	42.0407	44.2786	109.492	47.9126	73.2961	49.4975	22.7329	16.8341	5.79567	0	12.8399	28.4785	12.0445	0	0	14.5579	19.6002	0	113.865	0.941352	0.510044	1.84563	0.0649461	0.999953
ENSG00000154930.14_2	chr20	24986866	25039616	ACSS1	172.373	203.853	1444.64	1511.08	694.791	776.447	897.868	912.524	59.8148	41.2048	82.3172	47.4772	3.70176	4.98962	34.831	36.5571	17.336	18.7626	19.6657	20.0813	1.50121	1.14265	1.81131	1.16033	1148.56	-1.15401	0.62612	-1.84312	0.0653118	0.999953
ENSG00000042980.12_2	chr8	24151553	24216531	ADAM28	0	7.90128	21.1177	21.8244	12.2072	15.7601	52.0503	63.5302	0	1.9165	0	1.01015	0	0.079289	0.943882	0.722828	0.294063	0.384573	0.977523	2.90754	0	0.203371	0	0.026792	33.2838	-1.64643	0.894779	-1.84004	0.0657628	0.999953
ENSG00000183036.10_2	chr21	41239243	41301322	PCP4	38.8314	36.3459	79.6714	68.591	253.298	200.679	191.185	189.628	44.6077	46.9543	1101.7	1150.56	5.13165	4.88418	11.311	10.5959	36.1911	28.4818	27.5453	25.2575	7.07541	7.50191	138.313	33.8967	570.515	-1.60512	0.872344	-1.84001	0.0657674	0.999953
ENSG00000137486.16_5	chr11	74975226	75062749	ARRB1	454.611	532.546	600.895	672.399	568.65	407.661	663.642	598.724	467.367	402.466	862.639	815.194	10.7324	15.5755	16.7835	19.7577	16.484	13.6321	18.3755	15.6118	12.6024	14.7734	23.4394	20.7961	1182.51	-0.551975	0.300033	-1.83971	0.0658105	0.999953
ENSG00000247151.7_5	chr11	33183203	33213144	CSTF3-DT	0.947106	9.48154	1.91979	2.07851	2.03453	8.40538	0	0.962578	8.11048	9.58252	1.12763	3.03046	0.08381	0.347913	0.301578	0.208213	0.054746	0.742629	0.10086	0	0.414085	1.0659	0.130154	0.046593	8.14177	2.2194	1.2069	1.83893	0.065926	NA
ENSG00000105939.12_3	chr7	138728266	138794465	ZC3HAV1	1039.92	949.734	1365.93	1362.47	893.157	834.234	1013.98	1005.89	656.949	815.472	1661	1856.66	11.6139	10.7233	18.029	17.6262	11.0031	9.25015	10.6966	12.1087	8.36105	10.8226	10.625	22.7431	2258.87	-0.642361	0.349898	-1.83585	0.0663794	0.999953
ENSG00000165568.17_2	chr10	4828821	4890254	AKR1E2	38.8314	34.7656	69.1126	72.748	41.7078	28.3682	43.0416	64.4928	42.58	33.5388	51.8711	67.6803	3.07174	2.30544	5.23627	6.87524	3.13734	1.86853	2.83784	5.66392	2.51771	1.91769	3.80187	5.01956	98.9008	-0.743868	0.405249	-1.83559	0.066419	0.999953
ENSG00000264456.1_6	chr17	29298670	29300330	AC138207.4	0.947106	22.9137	28.7969	19.7459	1.01726	3.15202	10.0097	24.0645	14.1933	28.7476	47.3606	27.2741	0.144399	0	0	1.25784	0.216798	0	0.628007	0	0	0	0	0	38.58	-1.46032	0.796065	-1.83442	0.0665915	0.999953
ENSG00000215190.9_5	chr6	58272352	58287779	LINC00680	94.7106	94.0253	138.225	163.163	59.0013	30.4695	79.0765	104.921	118.616	149.487	211.995	128.29	3.93958	3.40738	7.05643	3.27705	2.84333	0.809393	3.38026	5.85104	6.95253	7.54068	9.24043	8.53661	229.475	-0.666328	0.363764	-1.83176	0.0669873	0.999953
ENSG00000239389.7_4	chr5	140261793	140391929	PCDHA13	13.2595	4.74077	42.2355	51.9629	6.10358	1.05067	29.0281	41.3909	41.5662	32.5806	34.9566	11.1117	0	0	0	0	0	0.114453	1.46922	0	0.847767	2.4686	0	0	51.5756	-1.72858	0.943917	-1.83128	0.0670584	0.999953
ENSG00000103175.10_2	chr16	84328252	84363457	WFDC1	6.62974	15.8026	62.3933	103.926	12.2072	21.0135	36.0348	44.2786	7.09667	1.9165	0	8.08123	0.462594	0.987007	3.17972	5.84232	0.797595	0.703132	2.02719	2.36903	0.191523	0.140922	0	0.083007	53.5289	-1.42783	0.780103	-1.83031	0.0672036	0.999953
ENSG00000135903.19_3	chr2	223064607	223163715	PAX3	35.99	49.7781	1947.63	1991.22	3620.44	3599.61	593.574	646.853	30.4143	40.2466	193.953	168.696	1.09937	1.52697	52.8544	51.8135	93.2849	93.0656	17.0326	17.6356	1.3839	1.79134	6.97241	4.36844	2169.54	-2.07299	1.13266	-1.8302	0.0672208	0.999953
ENSG00000237436.1_5	chr1	6843952	6844903	CAMTA1-DT	22.7306	22.9137	33.5964	33.2562	0	16.8108	15.0145	24.0645	10.1381	8.62427	25.9356	33.3351	1.45506	2.4124	3.18721	3.62942	0.17542	1.88237	1.21752	2.89016	1.0735	1.01804	2.53415	2.57348	41.4041	-1.13999	0.623068	-1.82964	0.0673042	0.999953
ENSG00000205571.13_5	chr5	69345439	69374349	SMN2	102.287	165.927	253.413	339.837	111.899	116.625	191.185	208.88	25.3453	30.6641	11.2763	48.4874	18.9252	51.6365	33.4313	31.322	42.148	55.5205	54.4953	63.6744	39.108	13.9264	43.5852	47.3003	270.496	-0.705773	0.385827	-1.82925	0.0673627	0.999953
ENSG00000254314.1_5	chr8	53063380	53067452	AC021915.2	6.62974	4.74077	3.83959	1.03926	4.06905	3.15202	1.00097	0	10.1381	6.70776	0	0	0.491845	0.652317	0.678629	0.049499	0.687787	0.391655	0.273785	0	1.16304	0.982187	0	0	6.91	3.17122	1.73418	1.82866	0.0674506	NA
ENSG00000186603.5_2	chr1	45792577	45794205	HPDL	41.6727	111.408	277.41	246.304	194.297	184.918	335.324	253.158	109.492	90.0757	111.636	112.127	2.45546	0	0	0	0	0	0	0	0	0	0	0	347.949	-0.832629	0.455337	-1.8286	0.0674594	0.999953
ENSG00000011465.16_3	chr12	91534261	91576900	DCN	0	0.790128	32.6365	63.3947	3.05179	5.25337	7.00678	0	0	3.83301	0	16.1625	0	0.01878	0.607448	1.31316	0.073697	0.24591	0.246625	0	0	0.078745	0	0.399579	22.1105	-2.52241	1.38013	-1.82766	0.0676001	NA
ENSG00000139352.3_2	chr12	103351464	103354294	ASCL1	251.93	259.162	1076.04	1071.47	919.606	1060.13	214.207	210.805	324.419	362.219	4.51053	15.1523	4.31915	10.0699	20.7118	21.0838	15.9149	18.2557	3.77409	8.91413	5.64099	6.33395	0.180671	0.720976	968.85	1.94362	1.0636	1.82741	0.0676388	0.999953
ENSG00000183935.5_4	chr12	13153354	13157764	HTR7P1	143.96	161.186	93.11	112.24	96.64	109.27	67.0649	59.6799	196.679	164.819	154.486	115.158	0	1.73821	1.09742	1.30207	1.13637	1.24342	0.709904	0.685483	2.31272	2.11499	0	1.25724	246.968	0.5733	0.314149	1.82493	0.0680112	0.999953
ENSG00000259328.1	chr15	82944773	82974312	RP11-152F13.7	83.3454	82.9635	43.1954	49.8843	165.814	190.172	124.12	89.5198	141.933	149.487	63.1475	166.675	20.0768	24.0236	18.4843	16.8679	51.7727	66.3746	40.5312	34.7194	62.841	47.9181	22.5949	25.5504	227.321	0.630121	0.345624	1.82314	0.0682818	0.999953
ENSG00000132359.14_4	chr17	2658999	2941033	RAP1GAP2	170.479	197.532	587.457	512.354	570.685	545.299	476.461	535.194	287.922	227.106	645.006	436.386	3.48782	3.19936	9.26769	8.41541	12.8211	8.33279	7.0292	7.46557	5.91275	4.42509	5.10417	6.46593	870.011	-0.832806	0.456814	-1.82307	0.0682925	0.999953
ENSG00000269556.7_6	chrX	148678216	148713568	TMEM185A	432.828	832.795	446.352	467.666	804.655	457.043	348.337	375.406	382.207	869.134	692.367	396.99	22.2322	20.8443	16.858	18.9725	22.5151	23.242	17.58	13.2827	17.803	20.7379	14.565	24.9997	1098.54	0.521685	0.286362	1.82177	0.0684905	0.999953
ENSG00000204052.4_2	chr6	43474707	43478424	LRRC73	61.5619	58.4695	43.1954	24.9422	51.8804	56.7363	41.0397	51.0167	137.878	109.241	38.3395	32.3249	2.06007	2.26499	2.24919	1.27515	2.53521	2.49131	2.65586	2.56783	2.81591	4.8398	1.90245	1.12263	118.461	0.948289	0.520927	1.82039	0.0687001	0.999953
ENSG00000199436.1	chr14	21860309	21860412	SNORD9	1.89421	0.790128	4.79948	14.5496	0	2.10135	4.00387	0	0	0	1.12763	9.09138	0.578816	0	0	0.929421	0	0	0.680295	0	0	0	0	2.64634	6.40691	-2.98791	1.64224	-1.81941	0.0688482	NA
ENSG00000164438.5_2	chr5	170736288	170739138	TLX3	0	0	0.959897	18.7066	11.1899	8.40538	1.00097	11.5509	0	0	4.51053	0	0	0.092481	0.119465	1.63225	0.853139	0.860653	0.116446	0.77802	0	0.063327	0.237349	0	9.33688	-3.75039	2.06293	-1.81799	0.0690657	NA
ENSG00000163864.16_4	chr3	139279022	139396859	NMNAT3	94.7106	111.408	31.6766	35.3347	68.1566	38.8749	33.0319	24.0645	61.8424	65.1611	69.9133	42.4264	5.20807	3.82446	1.5838	1.25904	2.57689	1.17898	1.33398	0.883854	1.99973	3.16454	2.78339	1.64121	113.665	0.91887	0.506253	1.81504	0.0695175	0.999953
ENSG00000124570.19_4	chr6	2948393	2972399	SERPINB6	657.292	626.572	373.4	548.728	640.876	632.505	463.448	547.707	1328.09	1207.4	943.829	855.6	33.9691	33.6614	20.0266	25.3071	36.4333	32.5063	22.6411	25.4479	70.5639	63.865	46.3	43.2538	1477.59	0.440986	0.243112	1.81392	0.06969	0.999953
ENSG00000149328.14_2	chr11	134201768	134248235	GLB1L2	1309.85	1614.23	1325.62	1255.42	1804.62	2020.44	1461.41	1340.87	2451.39	2201.1	886.32	922.27	36.7104	47.7171	29.6897	27.5591	36.3183	51.0179	39.8925	23.641	50.6661	65.7776	17.0566	24.6943	3123.79	0.667061	0.36781	1.8136	0.0697393	0.999953
ENSG00000266524.2_2	chr10	48425815	48438976	GDF10	662.974	806.721	968.536	849.073	660.204	637.759	928.898	926	120.643	127.447	196.208	187.889	9.65072	11.6492	18.3922	16.4433	13.438	11.6563	27.0286	16.8514	3.77608	2.39841	3.54172	6.28731	1191	-0.473895	0.261599	-1.81153	0.0700582	0.999953
ENSG00000263711.5_5	chr18	70818476	70931715	AC079062.1	0	0	15.3583	6.23554	0	0	0	0	0	0	234.548	267.691	0	0	0.441869	1.02371	0	0	0	0	0	0	7.01998	10.5344	88.0137	-7.00072	3.86484	-1.81139	0.0700809	0.999953
ENSG00000181444.12_2	chr7	149461271	149470568	ZNF467	29.3603	55.309	73.9121	32.217	126.141	97.7126	37.0358	44.2786	246.356	128.406	27.0632	54.5483	0.976893	1.55038	2.06891	0.890164	6.04129	1.90028	1.35083	0.918699	6.62727	1.02822	0.776791	1.80845	160.2	1.12938	0.623723	1.81071	0.070186	0.999953
ENSG00000156140.9_3	chr4	73146686	73435103	ADAMTS3	547.427	599.707	1910.19	1912.23	1213.59	1197.77	801.775	747.923	70.9667	70.9106	272.887	345.473	9.32995	8.24101	27.9758	29.6809	18.9145	18.0924	11.4171	11.7398	1.26365	1.2699	3.95985	5.10698	1628.71	-1.1136	0.615101	-1.81044	0.0702274	0.999953
ENSG00000283122.1_3	chr6	144326053	144329399	HYMAI	8.52396	7.11115	23.9974	15.5889	7.12084	13.6588	3.0029	31.7651	3.04143	5.74951	11.2763	19.1929	0.299278	0.247655	1.0008	0.108495	0.13627	0.411377	0.160397	0.574371	0.207833	0.143486	0.318719	0.714846	25.3711	-1.29604	0.715889	-1.8104	0.0702341	0.999953
ENSG00000250742.2_5	chr12	54519882	54536277	LINC02381	0.947106	0.790128	10.5589	51.9629	14.2417	23.1148	28.0271	45.2412	6.08286	1.9165	4.51053	7.07107	0.117454	0.076739	0.939988	3.95532	1.11614	1.67189	2.0263	3.04339	0.537873	0.207187	0.267773	0.53325	32.3914	-1.95683	1.08123	-1.80983	0.0703226	0.999953
ENSG00000107331.16_4	chr9	139901679	139923374	ABCA2	1701.95	2668.26	1886.2	1968.35	2751.7	2866.24	1950.89	2079.17	3717.64	2532.66	2075.97	1564.73	22.7208	32.9072	24.4097	29.7358	38.1572	44.5877	24.2313	26.102	54.7139	36.0628	27.0016	19.645	4663.35	0.493923	0.272936	1.80966	0.0703479	0.999953
ENSG00000197558.11_3	chr7	149473131	149531068	SSPO	45.4611	121.68	89.2704	104.965	301.11	302.594	152.147	146.312	262.577	190.692	47.3606	51.5178	0.22457	0.681156	0.460949	0.648324	1.58929	1.72185	1.05637	0.807052	1.91441	1.72793	0.275744	0.315268	305.459	1.01778	0.562469	1.80949	0.0703748	0.999953
ENSG00000119888.10_2	chr2	47572297	47614740	EPCAM	99.4462	101.136	112.308	119.515	143.434	114.523	209.202	257.971	56.7734	59.4116	84.5725	133.34	5.50648	5.10302	5.72181	6.82531	8.31893	7.24346	11.6219	13.6633	3.32148	4.09723	4.31896	6.92499	251.046	-0.658632	0.364479	-1.80705	0.0707543	0.999953
ENSG00000269210.2_5	chr2	39186428	39187483	AC019171.1	0	0	4.79948	3.11777	0	0	8.00774	4.81289	2.02762	3.83301	0	4.04061	0.377358	0	0.504457	0.890095	0	0.703022	1.80054	2.2598	1.8577	0.715665	0.347142	0.734032	5.18298	-4.22038	2.33713	-1.8058	0.0709493	NA
ENSG00000262179.2_4	chr6	44184676	44185973	MYMX	0	0	0.959897	1.03926	0	1.05067	1.00097	1.92516	0	0.958252	20.2974	4.04061	0	0	0.218313	0.235546	0	0.214297	0.212795	0.302533	0	0.212932	1.34176	0.62155	5.08987	-3.28466	1.81984	-1.80492	0.0710872	NA
ENSG00000129244.8_2	chr17	7549945	7561086	ATP1B2	618.46	704.004	471.309	425.056	552.374	546.35	526.509	514.017	841.463	644.903	174.783	149.503	4.36969	18.626	13.3325	11.9686	14.6721	14.0533	13.2616	12.9584	22.5398	8.52385	4.91086	3.90797	1036.12	0.932802	0.516891	1.80464	0.0711313	0.999953
ENSG00000140937.13_3	chr16	64977656	65160015	CDH11	6016.97	6441.92	1102.92	1162.93	1258.35	1164.15	1538.49	1526.65	3897.09	3879	1853.83	1945.56	110.371	120.788	23.5188	20.0149	20.7885	18.878	28.282	26.6132	70.8842	57.0115	24.5486	33.0804	5346.7	1.05423	0.584329	1.80418	0.0712031	0.999953
ENSG00000106689.10_3	chr9	126763949	126795580	LHX2	1285.22	1465.69	665.208	627.711	221.763	280.53	346.335	366.742	5294.12	3993.99	137.571	100.005	53.4108	37.7874	30.5197	29.2612	9.51288	12.1496	15.6934	15.1119	218.822	104.106	5.85803	3.79236	2475.58	1.70015	0.94235	1.80415	0.0712071	0.999953
ENSG00000148082.9_3	chr9	91620686	91793682	SHC3	5819.97	6038.16	4885.87	5075.73	5962.18	5904.78	3761.64	3950.42	6271.43	6142.39	4568.04	4564.88	48.8477	51.5873	43.8218	45.32	51.1704	50.0729	31.1069	34.4098	54.2799	63.34	36.9513	39.6656	10567.5	0.442798	0.245502	1.80365	0.0712867	0.999953
ENSG00000076356.6_2	chr1	208195587	208417665	PLXNA2	2035.33	2890.29	1192.19	1043.41	1311.25	1261.86	1637.58	1672.96	5372.18	4888.04	1242.65	1176.83	11.0342	22.6034	10.5176	9.25779	11.5399	12.2046	13.0454	14.173	44.2069	42.5403	9.74353	9.30403	4327.03	0.975212	0.541049	1.80245	0.071475	0.999953
ENSG00000106153.12_2	chr7	56169262	56174269	CHCHD2	3396.32	2915.57	2420.86	2746.76	1242.08	1240.84	28.0271	30.8025	1936.38	1841.76	1403.9	1478.86	212.937	288.291	257.923	204.364	128.611	125.804	3.07338	3.02415	204.944	207.331	130.635	146.175	3464.1	1.66237	0.922867	1.8013	0.0716548	0.999953
ENSG00000206077.10_2	chr5	710475	767067	ZDHHC11B	145.854	103.507	101.749	88.3369	139.365	158.652	93.09	105.884	70.9667	69.9524	24.8079	30.3046	5.39236	3.88201	4.38065	3.88836	4.88824	6.20322	4.38211	4.66371	4.53505	3.60934	2.3126	2.0878	189.706	0.752821	0.418064	1.80073	0.0717451	0.999953
ENSG00000113742.12_3	chr5	173315283	173388979	CPEB4	584.365	677.93	394.518	384.525	451.665	492.766	310.3	257.971	444.049	629.571	465.712	495.985	6.36361	4.90282	3.5679	2.92974	5.98844	5.54822	5.64972	4.28716	4.69303	12.0219	3.04549	4.99758	940.61	0.537752	0.298982	1.79861	0.0720805	0.999953
ENSG00000164651.16_3	chr7	20821903	20826505	SP8	1100.54	1277.64	956.057	839.72	1843.28	1595.97	1468.42	1573.82	5574.94	4834.38	1332.86	1236.43	7.29854	15.779	6.98235	12.7472	31.6989	16.2784	7.96554	20.2418	94.9562	61.8653	17.4568	15.6946	3962.96	0.858483	0.477657	1.79728	0.0722914	0.999953
ENSG00000225030.1_6	chr1	53757463	53757810	AL355483.1	3.78843	0	4.79948	7.2748	1.01726	0	6.00581	3.85031	0	0	1.12763	3.03046	0.578221	0	1.22578	1.40506	0.29307	0	0.74941	0.961601	0	0	0.402898	0.774393	5.12438	-3.02721	1.68729	-1.79412	0.0727942	NA
ENSG00000230310.1_5	chr19	12663411	12664458	AC010422.1	10.4182	8.69141	0	0	1.01726	1.05067	0	0.962578	12.1657	0	2.25527	0	1.04863	1.17707	0	0	0.135547	0.240701	0	0.254323	1.23189	0	0.013502	0	6.04351	3.19082	1.77956	1.79304	0.0729666	NA
ENSG00000217236.1_2	chr2	175199674	175203220	SP9	0	0.790128	0	1.03926	1.01726	4.20269	0	0	14.1933	5.74951	0	0	0	0.081093	0	0.075349	0.069545	0.145339	0	0	1.0069	0.686046	0	0	4.47932	4.16316	2.32526	1.7904	0.0733888	NA
ENSG00000254187.1_5	chr5	167080233	167087486	AC008708.2	0	0	3.83959	2.07851	11.1899	10.5067	1.00097	0.962578	0	0	16.9145	8.08123	0	0	0.429822	0.171211	0.956254	0.954409	0.154674	0.147916	0	0	1.34424	0.612488	9.08324	-4.27428	2.39048	-1.78804	0.0737692	NA
ENSG00000238222.3_4	chrX	40693738	40695258	MKRN4P	25.5719	25.2841	21.1177	11.4318	2.03453	12.6081	3.0029	0	5.06905	15.332	1.12763	4.04061	0.941897	0	1.2309	0	0.239952	0.84725	0.22708	0.05429	0.36862	0.718164	0.17594	0	21.3786	1.54684	0.865595	1.78703	0.0739332	NA
ENSG00000157423.17_6	chr16	70841281	71264625	HYDIN	537.956	686.621	483.788	440.645	786.344	789.055	636.616	649.74	679.253	787.683	458.947	441.437	8.64631	11.4113	7.65272	7.24656	8.92621	9.24628	5.92391	6.42321	13.9098	13.404	6.58137	7.62188	1241.33	0.476158	0.266786	1.78479	0.0742954	0.999953
ENSG00000176769.9_2	chr10	132890654	133109984	TCERG1L	53.038	101.927	221.736	192.263	84.4328	69.3444	82.0794	39.4657	36.4972	25.8728	153.358	151.523	1.40678	2.37446	7.92112	6.7154	2.94196	2.58069	2.43262	0.9737	0.972611	0.704953	4.74943	5.18599	204.066	-1.12088	0.628305	-1.78397	0.0744285	0.999953
ENSG00000113805.8_2	chr3	74311719	74570291	CNTN3	321.069	234.668	100.789	118.475	237.022	208.033	103.1	125.135	107.464	140.863	108.253	141.421	5.82619	4.00496	2.06991	2.25696	4.59919	3.78929	2.1403	3.65348	2.63398	2.84392	2.75959	2.81421	326.114	0.766902	0.430571	1.78113	0.0748912	0.999953
ENSG00000214182.5_2	chr13	82264046	82265207	PTMAP5	945.212	803.56	575.938	682.792	772.103	962.417	691.669	710.383	823.214	649.695	580.731	438.407	57.8394	0.717879	0	1.19871	0.476382	0.218694	5.47256	3.45773	0	0.324636	0.381555	0.428954	1444.45	0.439966	0.247147	1.78018	0.0750459	0.999953
ENSG00000269559.2_5	chr4	75022228	75024090	AC093677.2	43.5669	11.8519	7.67917	7.2748	9.15537	12.6081	10.0097	8.66321	17.2348	18.2068	0	6.06092	2.20536	0	0.842919	0.768095	0	0.991834	0.807274	0.578091	1.5562	0	0.394375	0.714473	25.157	1.49273	0.840241	1.77655	0.0756422	0.999953
ENSG00000168348.3_2	chr14	36003248	36006260	INSM2	21.7834	44.2472	8.63907	0	1.01726	4.20269	58.0561	66.4179	479.532	370.843	5.63817	5.05077	0.67824	1.43267	0.294408	0	0.088224	0.123198	1.81258	2.11119	15.3906	12.7016	0.178242	0.1616	178.357	2.5404	1.43006	1.77643	0.0756627	0.999953
ENSG00000185149.5_2	chr4	156129781	156138230	NPY2R	796.516	720.597	24.9573	8.31406	158.693	136.588	29.0281	35.6154	164.237	193.567	760.025	947.524	19.4547	17.5863	0.635212	0.409717	3.94296	3.53076	0.938122	1.07561	4.79861	5.50583	17.6287	20.173	668.338	1.99378	1.12306	1.77531	0.0758469	0.999953
ENSG00000095596.11_3	chr10	94833232	94837647	CYP26A1	0	0	6.71928	12.4711	13.2244	0	14.0136	0	0	0	0	3.03046	0	0	0.404736	1.23559	1.15124	0	1.2279	0.074057	0.15262	0.158911	0	0.320731	8.28084	-3.62383	2.04228	-1.77441	0.0759961	NA
ENSG00000180660.7_2	chr13	36048319	36051346	MAB21L1	137.33	149.334	138.225	159.006	181.073	154.449	79.0765	105.884	636.673	609.448	7.89343	8.08123	0	0	4.5313	5.37624	5.11413	4.62932	2.58923	3.17379	20.6649	0	0.327882	0.341889	396.95	1.85675	1.04658	1.77411	0.0760447	0.999953
ENSG00000243107.1_6	chr7	91829328	91836171	AC000120.1	10.4182	7.90128	20.1578	41.5703	20.3453	14.7094	40.0387	46.2038	31.4281	31.6223	40.5948	33.3351	0.56791	0.568498	1.39355	2.19767	1.20332	0.848684	2.21809	2.46073	1.80024	2.06908	2.06288	1.75353	56.5195	-1.07578	0.606472	-1.77383	0.0760917	0.999953
ENSG00000233850.1_5	chr2	95690938	95692454	AC103563.7	15.1537	5.5309	0	0	1.01726	5.25337	0	0	1.01381	2.87476	9.02106	17.1726	1.45978	0.598089	0	0	0.133618	0.710491	0	0	0.321906	0.441327	0.818852	1.83874	9.50049	4.03866	2.27875	1.77231	0.0763429	NA
ENSG00000176956.12_3	chr8	144239331	144242128	LY6H	69.1388	151.705	27.837	46.7666	61.0358	49.3816	65.0629	90.4824	119.63	57.4951	14.6592	13.132	5.35816	10.5697	3.00089	3.7897	4.97701	3.82802	4.83588	7.81714	10.4601	5.08068	1.03675	0.831937	129.65	1.28649	0.726212	1.77151	0.0764751	0.999953
ENSG00000250786.1_4	chr5	9546312	9550721	SNHG18	74.8214	45.8274	30.7167	12.4711	72.2257	35.7229	35.0339	25.9896	68.9391	60.3699	52.9988	50.5077	4.03679	2.04828	0.32622	0	4.73205	0.729607	2.50704	0.773873	3.71237	3.2074	2.03746	2.59939	94.6183	0.857366	0.484008	1.77139	0.0764962	0.999953
ENSG00000082397.17_5	chr18	5392380	5630699	EPB41L3	799.358	830.425	1103.88	998.726	1071.18	1058.03	411.398	447.599	1139.52	1167.15	343.928	361.635	18.1951	18.7598	28.6587	27.7146	27.1148	23.9716	10.3927	10.9639	29.7701	32.0981	10.1511	8.03523	1635.37	0.902416	0.509857	1.76994	0.0767372	0.999953
ENSG00000157734.13_2	chr15	64443914	64449680	SNX22	90.9222	78.2227	67.1928	56.1199	42.725	60.939	34.0329	31.7651	134.837	133.197	82.3172	68.6904	21.4496	4.44486	1.1476	6.37813	3.72888	5.43328	12.47	10.3753	2.84916	2.3635	1.26489	3.70044	147.492	0.646781	0.365674	1.76874	0.0769378	0.999953
ENSG00000182752.9_3	chr9	118916083	119164601	PAPPA	1156.42	1502.03	2309.51	2138.79	3258.29	2524.77	2627.54	2828.06	1092.89	879.675	3855.38	3874.95	13.6378	16.3855	27.2473	24.9332	35.5934	26.6551	28.8919	29.5055	11.258	10.9941	36.5611	42.19	4713.77	-0.862597	0.487802	-1.76833	0.0770053	0.999953
ENSG00000251533.2_4	chr14	103653558	103655365	LINC00605	17.0479	23.7038	0	2.07851	0	1.05067	0	0.962578	36.4972	12.4573	18.0421	2.02031	0.938228	1.45053	0.05724	0.187123	0	0.119126	0	0.051933	1.95087	0.792563	1.04312	0.200114	18.9356	2.12794	1.20405	1.76731	0.077176	NA
ENSG00000206579.8_3	chr8	56014949	56454613	XKR4	192.263	309.73	206.378	177.713	150.555	154.449	125.121	128.023	228.107	351.678	86.8277	61.6194	0.913524	0.143746	1.11718	0.943266	0.24445	0.805262	0.320805	0.57268	0.876737	1.8838	0.42415	0.346961	367.043	0.877796	0.497269	1.76523	0.0775243	0.999953
ENSG00000231609.6_5	chr2	63184461	63275775	AC007098.1	155.325	154.075	1702.86	1549.53	1508.6	1590.72	2200.13	2025.26	103.409	104.449	109.38	110.107	4.44121	7.17127	65.8925	81.8022	77.691	75.5305	94.2281	87.076	4.1924	3.9385	5.82571	4.94422	1899.57	-1.2208	0.691786	-1.76471	0.0776132	0.999953
ENSG00000177688.6_5	chr6	149721363	149722428	SUMO4	12.3124	9.48154	1.91979	8.31406	8.1381	6.30404	4.00387	0	6.08286	15.332	5.63817	0	1.05839	0	0.250978	0	0	0	0.475677	0.077462	0	0	0	0	12.9168	1.65713	0.939347	1.76413	0.0777109	NA
ENSG00000167178.15_3	chr15	74392652	74430881	ISLR2	579.629	914.968	317.726	228.637	311.282	337.266	659.638	719.046	4374.59	3213.98	107.125	75.7615	1.5017	5.23824	1.77097	0.829885	0.730517	1.03285	3.58073	2.78895	10.4407	12.5157	1.94974	0.170968	1984.75	1.75421	0.994965	1.76309	0.0778857	0.999953
ENSG00000262074.6_2	chr17	18966659	18967449	SNORD3B-2	13.2595	12.6421	104.629	111.201	77.312	66.1924	129.125	158.825	52.7181	44.0796	45.1053	42.4264	0	1.82134	6.12695	0.891645	0.798071	1e-06	0.592367	20.1036	0.5169	0.472185	2.41618	0.519758	143.874	-1.26569	0.717915	-1.76301	0.0778989	0.999953
ENSG00000198774.4_3	chr12	86194475	86230348	RASSF9	86.1867	53.7287	0.959897	0	26.4488	5.25337	6.00581	4.81289	27.3729	57.4951	41.7224	63.6397	1.40339	0.964151	0.03139	0	0.510103	0.114325	0.140543	0.087781	0.616719	1.25141	0.735593	1.15613	62.6379	2.17025	1.23101	1.76297	0.0779047	0.999953
ENSG00000087301.8_3	chr14	52897308	53019240	TXNDC16	672.445	571.263	511.625	449.998	709.032	723.914	478.463	526.53	572.803	805.89	480.372	554.574	7.46908	10.7046	10.8644	9.00041	9.10401	9.92277	9.04433	11.2913	11.4907	16.9717	8.55868	10.7806	1185.22	0.430644	0.244544	1.76101	0.0782368	0.999953
ENSG00000137078.8_2	chr9	35649292	35650947	SIT1	10.4182	15.0124	7.67917	2.07851	4.06905	0	0	1.92516	25.3453	17.2485	0	0	0.735901	1.22819	0.781448	0.403623	0.482842	0	0	0.349327	2.26867	1.07879	0	0	14.1478	2.68943	1.52809	1.76	0.0784079	NA
ENSG00000237008.2_4	chr1	153352297	153353275	LAPTM4BP1	0	0	0.959897	1.03926	0	0	1.00097	5.77547	0	0	2.25527	9.09138	0	0	0.128386	0.276112	0.389652	0	0.124301	0.823255	0.133622	0.135197	0.263868	1.31062	3.44875	-5.01474	2.85005	-1.75953	0.0784883	NA
ENSG00000272010.1_5	chr8	66504085	66504707	AC100814.1	18.9421	12.6421	12.4787	1.03926	20.3453	22.0641	8.00774	6.73805	15.2072	36.4136	7.89343	22.2234	0	0	0	0.459223	0	0	0	0	0	4.37496	0	0	31.0775	1.13954	0.6483	1.75773	0.0787927	0.999953
ENSG00000245970.2_5	chr8	99053954	99056349	AP003352.1	19.8892	28.4446	33.5964	59.2377	31.5352	31.5202	38.0368	48.1289	25.3453	22.0398	45.1053	57.5788	4.92886	4.28116	5.28562	7.28828	5.44489	4.92612	5.78581	6.30891	3.65831	6.1625	6.41179	7.7464	73.9858	-0.824105	0.469565	-1.75504	0.0792525	0.999953
ENSG00000144645.13_3	chr3	31699382	32119072	OSBPL10	122.177	128.001	210.217	199.537	264.488	206.983	275.266	242.57	101.381	137.03	264.994	246.477	2.72885	2.2844	3.15157	2.97091	3.85128	3.56539	4.60518	3.32479	1.33026	2.49162	4.16617	4.05084	402.753	-0.63979	0.364655	-1.75451	0.0793438	0.999953
ENSG00000259485.1_5	chr15	97839111	97975324	LINC02253	39.7785	32.3953	79.6714	58.1984	22.3798	30.4695	46.0445	17.3264	32.4419	10.5408	55.254	62.6295	5.76516	4.3973	12.0187	9.17641	2.89969	5.10159	5.87419	2.64118	5.11468	1.83716	7.64056	8.07094	81.6167	-0.896451	0.512041	-1.75074	0.0799904	0.999953
ENSG00000188234.13_3	chr10	46321042	46349323	AGAP4	139.225	175.408	133.426	183.949	197.349	187.02	43.0416	67.3805	341.654	326.764	195.081	206.071	6.78987	16.6433	14.2916	14.0188	19.1461	16.3349	12.8278	7.02977	20.5096	9.34983	14.1526	15.3478	368.779	0.84111	0.480999	1.74867	0.0803477	0.999953
ENSG00000233927.4_2	chr19	8386042	8388224	RPS28	14041.8	10810.5	5762.26	6149.29	8758.63	11572.1	7024.79	6998.91	4150.54	2842.17	3456.2	3019.35	962.879	722.377	431.94	456.669	604.398	838.315	500.465	465.842	297.63	219.48	236.512	218.058	14143.7	0.565593	0.323701	1.74727	0.0805898	0.999953
ENSG00000112769.18_4	chr6	112429963	112576141	LAMA4	569.211	608.399	336.924	377.25	245.16	268.972	216.209	270.485	158.154	135.114	56.3817	76.7717	12.2076	11.2415	9.18538	8.33483	8.10973	8.23813	4.21406	8.10633	4.37468	4.09911	1.27701	2.57049	558.376	0.641405	0.367218	1.74666	0.0806963	0.999953
ENSG00000171680.21_3	chr1	6526152	6580121	PLEKHG5	1061.71	1040.6	668.088	685.91	1056.94	1118.97	1077.04	977.98	2161.44	1323.35	1038.55	770.747	17.3802	16.9323	13.6862	13.0288	18.3729	19.1859	15.9875	15.3009	34.5826	26.3815	17.5627	13.0862	2170.81	0.558929	0.320013	1.74658	0.0807095	0.999953
ENSG00000123560.13_4	chrX	103028647	103047548	PLP1	650.662	813.832	151.664	150.692	107.83	65.1417	393.38	366.742	980.355	1159.48	48.4882	69.7006	19.6077	25.2217	5.49384	4.23272	3.83295	2.19231	10.7737	11.1395	31.2175	42.6745	0.307069	2.50144	835.766	1.74645	0.999993	1.74647	0.0807297	0.999953
ENSG00000278200.1_4	chr17	79447549	79448596	LINC01971	0.947106	5.5309	10.5589	13.5103	7.12084	16.8108	22.0213	24.0645	1.01381	2.87476	1.12763	10.1015	0.153943	0.521729	1.27304	1.27682	0.933894	1.20426	1.90774	1.90265	0.168225	0.360865	0.087448	0.810859	19.5376	-1.41278	0.809085	-1.74614	0.0807866	NA
ENSG00000135363.11_2	chr11	33880122	33913836	LMO2	155.325	198.322	31.6766	44.6881	11.1899	18.9121	54.0523	51.9792	706.626	623.822	22.5527	62.6295	6.41611	11.2146	0.788297	2.25818	0.542876	1.0987	3.17552	2.92613	42.4655	39.9761	1.80259	4.02986	332.737	1.69514	0.971516	1.74484	0.0810129	0.999953
ENSG00000089127.12_3	chr12	113344582	113371027	OAS1	3.78843	0.790128	6.71928	1.03926	4.06905	0	6.00581	0.962578	0	0.958252	74.4238	76.7717	0.128211	0.115921	0.622288	0.076732	0.151062	0	0.121346	0.302881	0	0.104126	3.35439	3.97278	29.3953	-2.38034	1.36468	-1.74425	0.0811156	0.999953
ENSG00000170500.12_3	chr2	100889753	100939195	LONRF2	2358.29	2354.58	637.371	711.891	218.712	212.236	394.381	378.293	868.836	965.918	151.103	224.254	14.8943	15.3724	4.61139	4.97772	1.65312	1.56803	2.67691	2.61481	6.30429	7.13478	1.08563	1.57063	1593.62	1.15085	0.660162	1.74328	0.0812843	0.999953
ENSG00000213722.8_3	chr6	31694815	31698394	DDAH2	59.6677	64.0004	112.308	72.748	1.01726	3.15202	4.00387	1.92516	3.04143	1.9165	2.25527	48.4874	5.00393	6.10036	7.04929	4.6632	0.482074	0.540446	0.863294	0.893997	0.995934	0.904689	0.756088	2.14382	63.66	-1.46335	0.839783	-1.74254	0.0814148	0.999953
ENSG00000121039.9_2	chr8	74206847	74237516	RDH10	423.357	385.583	192.939	229.676	1046.76	980.278	341.33	398.507	350.778	432.172	445.415	417.193	3.18776	6.6799	3.92837	4.401	9.7548	17.5559	8.51364	6.72893	5.54357	12.1542	4.59904	9.75251	947.178	0.759949	0.436373	1.74151	0.0815936	0.999953
ENSG00000132718.8_2	chr1	155829300	155854990	SYT11	12499.9	12653.1	6923.74	6673.07	7492.14	7799.15	7875.62	7498.49	9443.65	10232.2	5382.19	5577.06	201.943	212.176	118.778	112.83	124.773	125.315	125.364	125.836	168.781	191.859	80.4643	92.8981	16806.7	0.580009	0.333136	1.74106	0.0816739	0.999953
ENSG00000115474.6_3	chr2	233631174	233641278	KCNJ13	26.519	12.6421	0	2.07851	0	3.15202	4.00387	18.289	16.221	29.7058	1.12763	1.01015	1.04017	0.508678	0	0.091328	0.309049	0.368712	0.33695	1.03844	0.494806	0.253622	0.062133	0.106347	19.1422	2.648	1.52197	1.73985	0.0818859	NA
ENSG00000259453.1_6	chr15	86244340	86246002	AC087286.4	4.73553	0	5.75938	11.4318	0	0	1.00097	7.70063	1.01381	2.87476	6.7658	4.04061	0.633278	0	0.717272	1.13159	0	0	0.049717	0.882545	0.127123	0.374166	0.868998	0.304021	7.49794	-2.58984	1.48876	-1.7396	0.0819301	NA
ENSG00000165023.6_3	chr9	93372114	93405387	DIRAS2	353.271	324.743	78.7115	43.6488	369.266	419.219	75.0726	89.5198	106.45	135.114	283.036	237.386	6.60555	7.192	1.70228	1.17237	7.89335	8.63203	1.5817	1.83328	2.47596	3.24999	5.35162	4.47925	421.926	1.32139	0.760072	1.73851	0.0821218	0.999953
ENSG00000102128.8_3	chrX	102192200	102193228	RAB40AL	0	0	4.79948	4.15703	10.1726	3.15202	10.0097	6.73805	0	0.958252	7.89343	4.04061	0	1.2063	0	0	0	0	0	1.131	0.715921	0	0	0.802953	8.69122	-3.03729	1.74743	-1.73815	0.0821846	NA
ENSG00000101825.7_2	chrX	3226606	3264682	MXRA5	1097.7	1140.95	229.415	203.694	403.853	380.344	371.359	434.123	1244.96	1198.77	798.364	810.143	9.92354	10.3182	2.31641	2.14026	4.00391	3.78344	3.53173	4.18483	12.0076	12.5444	6.93048	7.4202	1396.21	0.958613	0.551832	1.73715	0.0823609	0.999953
ENSG00000236296.8_5	chr4	144480625	144482613	GUSBP5	2.84132	2.37038	20.1578	19.7459	1.01726	3.15202	17.0165	16.3638	9.12429	0.958252	2.25527	5.05077	0.276592	0	0.775232	1.03558	0.59467	0.419749	0	0	0	0.36776	0.54462	0.344679	16.7613	-1.93257	1.11305	-1.73628	0.0825144	NA
ENSG00000129038.15_2	chr15	74218330	74244478	LOXL1	830.612	1222.33	554.82	453.116	1076.26	858.4	519.502	589.098	997.59	580.701	920.149	668.722	21.0822	28.3737	11.1292	11.7237	20.3087	18.6044	26.1211	11.0247	19.7407	16.022	17.5462	15.9046	1559.65	0.619086	0.356598	1.73609	0.0825482	0.999953
ENSG00000133115.11_2	chr13	39540062	39565203	STOML3	59.6677	36.3459	15.3583	23.9029	19.328	33.6215	26.0252	24.0645	103.409	80.4932	34.9566	32.3249	2.3268	1.49531	0.426913	0.888865	1.0153	1.43683	1.29317	1.14758	4.15279	2.69045	1.72661	1.37467	81.5275	0.947677	0.546031	1.73557	0.0826392	0.999953
ENSG00000254099.1_5	chr5	141350202	141362252	AC005740.3	14.2066	0.790128	0	0	4.06905	9.45606	1.00097	0	0	1.9165	1.12763	1.01015	1.39856	0.338104	0	0	0.9864	0.85289	0.111074	0	0	0.216211	0.169534	0.390628	5.43402	3.31225	1.90897	1.73509	0.082724	NA
ENSG00000118407.14_3	chr6	76001575	76203454	FILIP1	1531.47	1368.5	389.718	435.449	1284.8	1258.71	535.518	567.921	978.327	1196.86	1286.63	1531.39	29.4262	28.6849	9.75088	10.9174	26.9106	28.887	12.6906	12.6611	21.8201	28.5543	27.855	30.4449	2076.29	0.896807	0.516948	1.73481	0.0827745	0.999953
ENSG00000135447.16_3	chr12	54969171	54982443	PPP1R1A	412.938	464.595	419.475	404.271	443.527	418.168	267.258	372.518	610.314	471.46	58.6369	46.4671	20.3388	23.5569	24.2365	22.6472	25.875	19.4947	14.6152	18.5799	32.6016	28.312	3.21879	2.24846	737.553	1.21022	0.69777	1.73442	0.0828439	0.999953
ENSG00000182667.14_4	chr11	131240373	132206716	NTM	290.762	308.94	387.798	500.922	319.421	221.692	557.539	592.948	538.333	488.708	582.986	550.534	6.6047	9.42063	15.1325	13.7606	10.5335	6.55365	21.2637	20.0729	19.6355	15.8581	16.5878	15.477	895.147	-0.589946	0.340359	-1.73331	0.0830414	0.999953
ENSG00000112419.14_4	chr6	143857982	144152322	PHACTR2	815.459	799.61	844.709	805.424	966.4	918.288	1310.27	1389.96	1058.42	1244.77	4719.14	5515.44	6.25046	7.42297	7.77907	10.5483	10.5836	10.6982	15.6267	17.0694	15.2015	15.5161	47.1615	50.9875	3425.41	-0.882997	0.509472	-1.73316	0.0830672	0.999953
ENSG00000159173.18_3	chr1	201372896	201398994	TNNI1	31.2545	16.5927	28.7969	20.7851	46.7941	46.2296	9.00871	16.3638	70.9667	68.9941	31.5737	17.1726	0.40311	0.199775	0.404813	0.374522	2.10273	1.25537	0.210445	0.284223	1.05291	3.27068	0.43567	0.259528	67.5742	1.11791	0.645522	1.73179	0.0833104	0.999953
ENSG00000278041.1_5	chr20	21479899	21483572	AL133325.3	50.1966	10.2717	113.268	103.926	139.365	156.55	104.101	112.622	8.11048	14.3738	38.3395	46.4671	0.75189	0.431684	0	0	0	1.29575	0	0	0.503258	0.585876	1.18402	1.55484	150.234	-1.14362	0.660829	-1.73058	0.0835265	0.999953
ENSG00000256351.1_5	chr12	110297572	110298225	AC007834.2	11.3653	4.74077	0	0	0	7.35471	5.00484	3.85031	5.06905	0	0	0	1.58473	0.521266	0	0	0	1.2768	1.03476	0.636811	0.965811	0	0	0	6.13758	3.78866	2.18981	1.73013	0.0836065	NA
ENSG00000284830.1_2	chr1	112287921	112298159	AL049557.2	12.3124	25.2841	5.75938	7.2748	6.10358	11.5574	5.00484	7.70063	5.06905	24.9145	1.12763	4.04061	0.698497	1.17631	0.556094	0.726111	0.02337	0.894828	0.394449	0.704448	0.852233	1.05419	0.103965	0.390817	19.812	1.50276	0.86895	1.7294	0.083737	NA
ENSG00000259017.1_5	chr14	35916209	35916831	AL133163.3	1.89421	2.37038	0	0	0	1.05067	1.00097	2.88774	22.3038	19.165	0	0	0.610685	0.311466	0	0	0	0.062602	0.155226	0.329876	3.43398	2.58575	0	0	8.48433	4.02592	2.32825	1.72916	0.0837801	NA
ENSG00000248503.2_5	chrX	77166238	77220387	AL356235.1	3.78843	0	4.79948	8.31406	1.01726	1.05067	8.00774	3.85031	16.221	0	7.89343	23.2335	0.259868	0.280106	0.307859	0.600128	0.592255	0.078543	0.653103	0.223568	0.632723	0.276588	0.512451	1.32958	13.0687	-1.7377	1.00641	-1.72662	0.084235	NA
ENSG00000163083.5_2	chr2	121103719	121109384	INHBB	49.2495	62.4201	10.5589	18.7066	29.5006	23.1148	47.0455	27.9148	46.6353	43.1213	4.51053	10.1015	1.42902	1.91065	0.412132	0.717551	0.895142	0.781047	1.42924	0.954613	1.63885	1.51282	0.114414	0.26415	62.7645	1.38244	0.80315	1.72127	0.0852018	0.999953
ENSG00000151948.11_3	chr12	129337972	129469513	GLT1D1	0	0	311.966	360.622	132.244	95.6113	260.252	237.757	49.6767	37.3718	303.333	314.158	0	0	10.1522	7.34451	4.77411	3.31053	4.39507	7.71169	1.66665	1.56524	8.6021	6.81323	352.343	-3.67079	2.13292	-1.72101	0.0852487	0.999953
ENSG00000231227.1_6	chr9	126772809	126773393	AC006450.1	2.84132	4.74077	0.959897	1.03926	6.10358	1.05067	5.00484	0	44.6077	6.70776	0	0	0.173022	0.515563	0.189994	0.41018	0.819141	0.201737	0.514775	0	3.62673	1.04082	0.136804	0	12.0915	2.81119	1.63453	1.71988	0.0854538	NA
ENSG00000236756.4_5	chr10	75007118	75036742	DNAJC9-AS1	4.73553	3.16051	0.959897	1.03926	4.06905	3.15202	0	0.962578	6.08286	0	0	0	0.184513	0.096386	0.054258	0.209068	0.210231	0.195855	0.049759	0.116061	3.18926	0.048168	0.031988	0.555999	4.01263	3.13696	1.82535	1.71855	0.0856959	NA
ENSG00000272892.1_5	chr10	69609283	69610504	AL133551.1	5.68264	1.58026	9.59897	14.5496	3.05179	1.05067	21.0203	25.027	6.08286	8.62427	7.89343	8.08123	0.396068	0	0.947759	0	0.298664	0.15188	1.58962	1.76869	0.676497	0	0.59997	0.701039	18.7636	-1.75667	1.0227	-1.71768	0.085855	NA
ENSG00000229789.1	chr9	68726629	68745997	RP11-391M20.1	33.1487	21.3335	9.59897	10.3926	10.1726	17.8614	4.00387	5.77547	10.1381	23.9563	7.89343	14.1421	0.975204	1.29164	0.572679	0.321041	0.252956	1.03681	0.498416	0.152329	0.691224	0.950669	0.711724	0.717074	28.2095	1.18087	0.6876	1.71738	0.0859103	0.999953
ENSG00000182732.17_3	chr14	72399156	73033237	RGS6	273.714	379.262	81.5912	94.5724	12.2072	13.6588	48.0465	20.2141	152.072	128.406	6.7658	10.1015	4.2742	6.16869	1.78108	3.1178	0.289374	0.235151	1.46888	0.696135	3.28279	2.73869	0.179291	0.178868	206.581	1.62651	0.947776	1.71614	0.0861372	0.999953
ENSG00000164007.10_3	chr1	43198764	43205925	CLDN19	61.5619	47.4077	85.4308	85.2191	130.21	81.9525	120.116	148.237	32.4419	20.1233	38.3395	73.7412	1.51299	1.31326	0.756851	1.5899	1.94304	0.599668	3.50311	1.81824	1.17071	0.827255	0.146771	0.67819	155.522	-0.694703	0.404873	-1.71585	0.0861888	0.999953
ENSG00000277351.1_5	chr15	65341526	65342140	AC013553.3	9.47106	3.16051	9.59897	6.23554	1.01726	10.5067	28.0271	24.0645	4.05524	7.66601	21.425	13.132	1.31164	0	0	1.40185	0.269027	1.80669	0	0	0	1.37643	0	2.38446	23.0357	-1.38396	0.806638	-1.71571	0.0862146	0.999953
ENSG00000224376.1_5	chr2	232253687	232259702	AC017104.1	23.6777	35.5558	4.79948	23.9029	25.4316	29.4188	20.0194	9.62578	25.3453	33.5388	24.8079	11.1117	0	0	0.543371	0.046328	1.97513	0.156117	0	0.70665	0	0	0	0.980218	44.7838	0.921301	0.537345	1.71454	0.0864295	0.999953
ENSG00000148200.16_3	chr9	127279554	127533589	NR6A1	1029.5	971.068	1996.59	1992.26	1415.01	1387.94	2724.63	2562.38	1385.88	1481.46	1428.71	1330.37	14.0438	9.81771	35.5528	32.8915	32.822	24.9428	44.0678	40.4146	21.2991	23.1604	20.3191	7.78999	3304.63	-0.617847	0.360371	-1.71447	0.086442	0.999953
ENSG00000267251.2_5	chr18	77941563	77960875	AC139100.1	71.9801	38.7163	23.9974	24.9422	24.4143	28.3682	15.0145	19.2516	50.6905	30.6641	25.9356	23.2335	2.12968	1.23761	0.939161	0.676478	1.53283	1.70963	0.692492	1.1776	0.516887	0.796039	0.671755	0.687417	62.7123	0.833684	0.486528	1.71354	0.0866139	0.999953
ENSG00000230587.1_3	chr2	43324884	43329829	LINC02580	0.947106	8.69141	4.79948	7.2748	5.08632	6.30404	32.031	5.77547	0	4.79126	24.8079	15.1523	0.040672	0.429305	0.548893	0.684884	0.456209	0.362617	1.49814	0.502381	0	0.29463	1.19517	1.13689	19.3425	-1.62913	0.9512	-1.71271	0.0867656	NA
ENSG00000109758.8_3	chr4	3443614	3451222	HGFAC	16.1008	45.8274	50.8745	56.1199	52.8977	43.0776	58.0561	93.3701	65.8977	31.6223	113.891	35.3554	0.627699	1.00861	1.92321	3.20227	1.69649	3.12436	2.36168	3.2954	3.00696	1.37507	4.59915	0.938671	110.903	-0.65377	0.381762	-1.71251	0.0868032	0.999953
ENSG00000234132.2_5	chr1	201000264	201012201	AL358473.2	2.84132	0.790128	0	0	4.06905	2.10135	1.00097	0	8.11048	3.83301	1.12763	1.01015	0.442953	0.147917	0	0	0.60644	0.563568	0.075291	0	1.07908	0.108669	0.099885	0.33908	4.12349	3.02819	1.76865	1.71214	0.0868701	NA
ENSG00000253328.2_4	chr8	103254268	103254847	SUMO2P19	12.3124	2.37038	4.79948	1.03926	15.2589	2.10135	1.00097	0	5.06905	1.9165	0	2.02031	2.13462	0.529159	0.780109	0.318539	1.79222	0.619271	0.21216	0	1.21566	0.230758	0	0.560911	7.9583	2.22302	1.29973	1.71037	0.0871969	NA
ENSG00000196074.12_5	chr20	58438618	58508710	SYCP2	0	0	31.6766	42.6095	38.656	23.1148	43.0416	51.9792	32.4419	40.2466	38.3395	90.9138	0	0	0.685531	0.699942	0.72306	0.313272	0.755527	0.926083	0.670249	0.691177	0.745694	1.78932	73.0997	-2.18247	1.27715	-1.70886	0.087476	0.999953
ENSG00000139679.15_2	chr13	48963703	49018840	LPAR6	92.8164	67.951	95.0298	30.1385	94.6055	102.966	70.0678	69.3056	108.478	258.728	84.5725	75.7615	2.54917	1.95117	2.91241	1.06516	2.805	3.05773	1.16593	2.45579	3.70283	4.38617	2.69309	2.22331	193.642	0.681774	0.399139	1.70811	0.0876157	0.999953
ENSG00000196498.13_5	chr12	124808961	125052135	NCOR2	2589.39	4506.1	6251.81	6091.09	6976.39	5534.95	7214.98	7079.76	5402.6	3695.98	7619.42	4858.84	51.298	78.0745	138.377	112.15	114.258	114.399	117.856	150.009	91.8212	77.8546	128.444	85.6378	11379.8	-0.463128	0.271243	-1.70743	0.0877429	0.999953
ENSG00000139329.4_2	chr12	91496406	91505608	LUM	540.798	568.892	165.102	152.771	206.504	177.564	64.0619	59.6799	181.472	250.104	278.525	347.493	15.5829	16.8972	5.35915	4.95349	6.57581	5.48299	1.98032	1.95035	5.94305	8.7487	7.87821	10.2304	504.275	1.00093	0.586232	1.70739	0.0877499	0.999953
ENSG00000180190.11_2	chr8	439792	495781	TDRP	685.705	580.744	478.988	494.686	976.573	968.721	545.528	612.2	776.579	824.097	690.111	635.387	17.3251	15.2114	13.0402	14.1031	26.6004	17.0913	14.3729	8.93349	21.8109	24.2224	10.8788	16.2922	1386.06	0.46764	0.273908	1.70729	0.0877683	0.999953
ENSG00000231734.4	chr1	143687097	143720401	RP6-206I17.2	5.68264	0	7.67917	4.15703	0	3.15202	18.0174	3.85031	0	4.79126	12.404	2.02031	2.93161	1.40286	3.22727	2.138	2.43616	1.3743	2.69182	1.97707	1.29353	2.83416	1.61583	2.15765	10.1674	-1.80841	1.05935	-1.7071	0.087803	NA
ENSG00000121104.7_4	chr17	47787694	47866542	FAM117A	1132.74	1104.6	440.593	481.176	773.12	670.329	664.643	772.95	1206.43	912.256	739.727	608.112	49.6002	56.0758	26.4609	25.5988	39.8293	34.6582	33.6189	37.1237	63.0779	51.2148	36.3472	30.6042	1593.19	0.65008	0.380922	1.70659	0.0878977	0.999953
ENSG00000257950.3_3	chr17	3566357	3599488	P2RX5-TAX1BP3	89.9751	86.124	47.0349	43.6488	48.8286	53.5843	38.0368	46.2038	74.0082	55.5786	31.5737	35.3554	2.26358	2.95071	1.83848	1.88335	2.45664	1.74882	2.05056	2.15421	3.01986	2.7132	1.43334	1.78444	109.071	0.729771	0.428124	1.70458	0.0882731	0.999953
ENSG00000080644.15_5	chr15	78885394	78913637	CHRNA3	245.301	393.484	300.448	285.796	336.714	322.557	254.246	269.522	677.225	707.19	71.0409	62.6295	7.63119	11.0817	9.01438	10.0525	10.2192	10.3276	11.1795	10.0948	23.725	24.2577	2.09808	2.08378	661.353	1.19899	0.703519	1.70427	0.0883304	0.999953
ENSG00000265542.5_5	chr17	55849307	55912110	AC015845.2	14.2066	27.6545	2.87969	0	0	0	6.00581	9.62578	0	0	1.12763	5.05077	1.05888	2.08082	0.390369	0	0.180677	0.18376	0.244263	0.59508	0	0	0.338863	0.566804	11.4706	-3.91992	2.3023	-1.70261	0.0886417	NA
ENSG00000285417.1_2	chr1	206279114	206306115	BX571818.1	0	0	0	9.35332	0	0	5.00484	0.962578	7.09667	4.79126	2.25527	10.1015	0.072087	0	0	1.14045	0	0	0.557293	0.386864	0.632847	0.749211	0.270834	0.360233	6.61346	-3.81767	2.2424	-1.70249	0.0886634	NA
ENSG00000226251.5_5	chr1	212398620	212412319	AL451060.1	3.78843	15.8026	0.959897	0	3.05179	3.15202	0	0	6.08286	1.9165	2.25527	10.1015	0.446814	1.89288	0.090331	0	0.49276	0.371776	0	0	0.628965	0.203707	0.591537	0.720702	8.1551	3.00868	1.76804	1.70171	0.0888106	NA
ENSG00000005102.12_2	chr17	41717756	41739322	MEOX1	2.84132	14.2223	53.7542	54.0414	81.381	116.625	62.06	63.5302	7.09667	0	14.6592	18.1828	0.178397	0.504791	0.599699	0.845233	3.08387	3.56609	2.31697	2.32097	0.307687	0	0.473292	0.662837	82.0804	-1.40681	0.827121	-1.70086	0.08897	0.999953
ENSG00000150594.6_3	chr10	112836921	112840665	ADRA2A	38.8314	51.3583	191.019	124.711	32.5524	66.1924	71.0687	80.8566	4.05524	10.5408	12.404	5.05077	0	0	5.05969	3.42986	0	1.78197	0	2.11333	0.199616	0.375662	0.332974	0.275972	116.179	-0.926851	0.545338	-1.69959	0.0892085	0.999953
ENSG00000116096.5_2	chr2	73114489	73119287	SPR	78.6098	95.6055	91.1902	115.358	38.656	50.4323	93.09	119.36	52.7181	54.6204	86.8277	86.8732	4.83486	5.66195	5.86417	7.20902	2.61067	3.17701	5.47951	6.46281	3.71003	3.61756	5.10118	5.18	161.845	-0.719058	0.423202	-1.69909	0.0893025	0.999953
ENSG00000120664.10_6	chr13	36920568	36943738	SPART-AS1	2.84132	4.74077	19.1979	15.5889	3.05179	5.25337	19.0184	4.81289	3.04143	6.70776	6.7658	9.09138	0.324629	0.62038	3.0676	1.97258	0.339605	0.855598	2.34974	0.723798	0.967134	1.42466	0.845104	1.196	16.8343	-1.46394	0.861955	-1.6984	0.0894326	NA
ENSG00000162630.5_2	chr1	193148175	193155784	B3GALT2	158.167	147.754	25.9172	32.217	144.451	99.8139	49.0474	70.2682	44.6077	45.9961	51.8711	52.528	4.52951	0	0.789245	1.30156	4.3659	3.17776	1.44772	2.2711	0.148607	1.22038	1.50298	1.53172	155.048	1.07671	0.634013	1.69825	0.0894599	0.999953
ENSG00000151023.16_2	chr10	25270908	25351208	ENKUR	152.484	170.668	43.1954	68.591	51.8804	63.0404	67.0649	106.846	107.464	118.823	20.2974	17.1726	5.90613	5.83438	1.14929	3.70058	1.96215	3.16879	2.22375	4.66313	2.84721	3.49803	0.49885	0.426489	166.12	1.21205	0.7151	1.69493	0.0900881	0.999953
ENSG00000232611.1_5	chrX	135923090	135929956	AL683813.1	130.701	120.89	68.1527	77.9443	74.2602	92.4592	78.0755	56.7921	159.168	125.531	116.146	66.6701	4.04322	3.44938	2.29218	2.75907	2.63677	3.18712	2.82683	1.77442	5.16447	4.47171	3.13241	2.14432	194.878	0.587442	0.346919	1.69331	0.0903959	0.999953
ENSG00000112539.14_2	chr6	165693153	165723096	C6orf118	672.445	677.93	641.211	521.707	604.254	577.87	418.405	420.647	521.099	466.669	290.929	318.198	34.8735	38.2076	30.1551	27.3781	31.1949	31.1018	23.4718	19.1406	28.5819	23.6067	12.6565	14.9613	1030.5	0.468136	0.276515	1.69299	0.0904579	0.999953
ENSG00000261775.1_5	chr15	74781943	74809300	AC012435.2	1.89421	2.37038	11.5188	2.07851	2.03453	4.20269	15.0145	7.70063	4.05524	0.958252	9.02106	4.04061	0.793962	0.48272	1.15727	0.721545	0.218317	0.765389	2.22152	0.940015	0.810696	0.247934	0.763297	0.119288	10.8647	-1.64688	0.973099	-1.6924	0.0905691	NA
ENSG00000213213.13_3	chr9	139690802	139702193	CCDC183	31.2545	30.0249	23.0375	24.9422	69.1739	28.3682	17.0165	22.1393	46.6353	45.9961	31.5737	18.1828	1.3411	2.21399	2.01299	1.87365	6.27781	1.91891	2.15765	1.15846	4.34093	5.54974	2.00459	2.39217	65.1463	0.86813	0.513567	1.69039	0.0909529	0.999953
ENSG00000239465.1_5	chr15	64923308	64924113	AC090543.1	0	0	4.79948	0	0	0	0	9.62578	1.01381	0.958252	3.3829	1.01015	0	0	0.752683	0	0	0	0	1.71399	0.146797	0.146206	0.10786	0.072012	3.52697	-4.01289	2.37489	-1.68972	0.091082	NA
ENSG00000170549.3_2	chr5	3596168	3601517	IRX1	59.6677	56.8892	217.897	235.911	516.77	644.063	155.15	116.472	364.972	288.434	22.5527	10.1015	3.40435	4.03867	15.6388	12.0502	30.3923	31.6086	11.4892	9.05288	29.6128	19.8474	1.76088	0.64278	450.197	1.70373	1.00835	1.68962	0.0911008	0.999953
ENSG00000234696.1_5	chrX	150343664	150346308	GPR50-AS1	13.2595	18.9631	3.83959	13.5103	6.10358	7.35471	5.00484	0.962578	15.2072	11.499	0	0	0.772057	1.01453	0.24558	0.808876	0.252614	0.560657	0.298979	0.151889	0.787941	0.577311	0.113142	0	16.0663	2.32236	1.37528	1.68865	0.0912867	NA
ENSG00000196169.14_2	chr17	72322349	72351959	KIF19	37.8843	73.4819	23.0375	44.6881	37.6387	95.6113	54.0523	86.6321	244.328	153.32	23.6803	13.132	1.56551	2.46462	1.04441	2.05665	1.05069	2.66826	2.31586	2.77707	9.25698	6.61818	1.22086	0.752935	148.677	1.30398	0.772713	1.68753	0.0915012	0.999953
ENSG00000167642.12_5	chr19	38734675	38783254	SPINT2	734.955	836.746	417.555	353.347	548.305	531.641	471.456	514.017	1035.1	945.795	766.79	640.437	51.6801	47.3102	26.759	24.6632	32.1096	30.7561	29.7555	30.9829	66.3368	66.0313	47.7952	37.077	1308.8	0.55664	0.329863	1.68749	0.0915089	0.999953
ENSG00000112379.8_2	chr6	138483058	138665800	ARFGEF3	157.22	160.396	75.8318	90.4154	49.8459	114.523	97.0939	86.6321	442.021	469.543	119.529	155.564	1.03663	1.05641	0.565869	0.638515	0.46557	0.796434	0.687646	0.593454	3.04215	3.34522	0.814715	1.02736	338.697	0.842965	0.500165	1.68537	0.0919168	0.999953
ENSG00000274356.1_5	chr9	139623405	139624307	AL355987.5	1.89421	4.74077	9.59897	16.6281	7.12084	5.25337	7.00678	8.66321	1.01381	8.62427	29.3185	14.1421	0.314968	0.386867	1.06488	1.42717	1.15577	0.535895	0.88563	1.12007	0.152323	1.11948	2.34468	1.2558	19.0165	-1.46353	0.868554	-1.68502	0.0919854	NA
ENSG00000182022.17_3	chr10	125767182	125853123	CHST15	66.2974	82.9635	445.392	343.994	352.99	402.408	276.267	257.008	83.1325	69.9524	208.612	156.574	1.40917	1.59902	8.59766	6.76901	6.37118	7.10703	5.14263	4.95161	0.958589	1.31834	3.78935	3.08307	460.985	-1.0566	0.627094	-1.68492	0.0920037	0.999953
ENSG00000189423.12_3	chr17	20318860	20334321	USP32P3	37.8843	28.4446	104.629	115.358	31.5352	86.1552	76.0736	76.0437	58.801	68.0359	75.5514	93.9443	3.06151	2.0295	8.34004	6.95857	3.25897	6.29591	5.1649	4.73825	6.05621	4.84205	5.17416	6.68968	142.839	-0.83837	0.497871	-1.68391	0.0921994	0.999953
ENSG00000206503.12_3	chr6	29909037	29913661	HLA-A	97.552	179.359	125.746	93.5332	19.328	35.7229	0	0	2565.95	2002.75	1883.15	1606.14	22.2676	22.9628	20.3216	16.0744	9.79824	12.0575	0.02668	1.22745	212.258	174.511	146.248	134.473	1437.35	1.72337	1.02452	1.68212	0.0925454	0.999953
ENSG00000196586.13_4	chr6	76458909	76629254	MYO6	2699.25	2590.04	2165.53	2074.36	2542.14	2441.76	1900.84	1772.11	2256.74	2632.32	1683.56	2040.51	30.6351	30.279	28.1491	27.75	29.6271	31.0276	25.3504	23.6155	31.6134	36.8445	19.1541	25.468	4502.48	0.385018	0.228977	1.68147	0.092671	0.999953
ENSG00000261888.1_2	chr17	81061205	81063860	AC144831.1	110.811	132.742	24.9573	22.8637	163.779	183.868	63.061	54.867	71.9805	33.5388	90.2106	66.6701	0	0	0.988958	0	0	0	0	0	0	1.54374	0	0	171.086	1.14924	0.683917	1.68038	0.092884	0.999953
ENSG00000254338.1_5	chr8	144499849	144501320	MAFA-AS1	20.8363	25.2841	0.959897	6.23554	24.4143	15.7601	16.0155	8.66321	22.3038	24.9145	18.0421	12.1218	3.27201	0.923802	0.417745	1.27197	1.43828	0.863452	0.867181	0.445213	1.80616	1.97702	1.70251	0.404815	32.8165	1.31529	0.783168	1.67945	0.0930649	0.999953
ENSG00000256616.3_5	chr18	12073231	12076653	AP002414.2	17.995	15.0124	46.075	31.1777	16.2762	30.4695	44.0426	48.1289	24.3315	46.9543	45.1053	45.4569	0.886519	0.752131	0.769455	1.06708	1.00905	0.476726	1.19194	0.722589	0.424044	0	0	0.70778	69.072	-0.848666	0.505455	-1.67901	0.0931495	0.999953
ENSG00000112852.6_3	chr5	140474163	140478287	PCDHB2	1486.01	1821.25	1244.03	1211.77	1585.91	1689.48	1433.39	1396.7	1545.05	1544.7	1023.89	965.707	9.16438	12.0775	11.8508	12.4567	14.3008	10.7845	13.5753	11.2778	12.422	45.093	9.66513	9.05053	2849.52	0.433091	0.257992	1.6787	0.0932105	0.999953
ENSG00000179023.8_2	chr1	18807476	18812620	KLHDC7A	189.421	195.952	26.8771	42.6095	166.831	135.537	49.0474	52.9418	158.154	135.114	258.228	216.173	3.25203	3.43516	0.617881	0.984088	3.19557	2.66775	1.06092	1.17721	3.13688	0	4.45752	0	272.624	1.16016	0.691241	1.67838	0.0932739	0.999953
ENSG00000157680.15_6	chr7	137065783	137531838	DGKI	112.706	163.557	142.065	171.477	137.331	152.348	87.0842	84.7069	212.9	246.271	18.0421	40.4061	0.852618	1.61815	1.28507	2.52805	1.25409	1.61132	1.32213	0.60958	1.92844	2.52938	0.154491	0.134456	264.233	1.13791	0.678357	1.67746	0.0934531	0.999953
ENSG00000181541.5_2	chr4	151503074	151505845	MAB21L2	23.6777	41.0867	433.873	360.622	798.551	1046.47	90.0871	117.435	177.417	217.523	12.404	16.1625	2.82738	4.70789	43.1519	40.0197	93.6539	118.196	10.7751	12.9107	24.0339	25.6353	1.98058	2.09433	560.437	1.92887	1.15028	1.67687	0.0935671	0.999953
ENSG00000242296.2_5	chr8	12250718	12257875	DEFB109A	0.947106	0	11.5188	0	2.03453	0	4.00387	3.85031	0	0	2.25527	0	0.395115	0	2.36615	0	0.417761	0	1.12007	0.548611	0	0	0.419609	0	4.17638	-3.02096	1.80233	-1.67614	0.0937106	NA
ENSG00000144339.11_2	chr2	192813769	193060435	TMEFF2	169.532	241.779	87.3506	81.0621	225.832	205.932	144.139	148.237	226.08	180.151	190.57	177.787	4.23236	7.30881	3.17899	1.8971	7.83641	4.9251	5.19309	4.47305	7.2395	4.75855	3.3438	5.12618	349.735	0.670083	0.399862	1.67578	0.0937808	0.999953
ENSG00000141542.10_2	chr17	80612849	80656604	RAB40B	230.147	289.977	125.746	121.593	284.834	247.959	203.196	190.591	289.95	212.732	196.208	227.285	4.70707	7.97437	2.83487	3.48822	7.43513	7.56909	5.07641	3.31191	8.34959	6.02701	6.87081	6.95061	440.734	0.588011	0.350926	1.6756	0.0938174	0.999953
ENSG00000116035.3_3	chr2	71127720	71192503	VAX2	33.1487	71.9017	27.837	42.6095	31.5352	21.0135	23.0223	28.8774	280.826	195.483	20.2974	21.2132	3.62429	4.89274	2.62093	3.66914	2.4888	1.83764	2.72804	2.1809	21.3284	12.5082	1.54788	1.15785	133.883	1.31677	0.786285	1.67467	0.0939989	0.999953
ENSG00000079102.16_5	chr8	92967195	93115514	RUNX1T1	219.729	209.384	350.362	323.209	416.061	423.421	197.191	202.141	272.715	379.468	9.02106	14.1421	4.7171	4.68503	7.27647	8.97803	8.33828	6.90243	4.95459	3.94325	4.8036	6.92079	0.256842	0.175679	507.087	1.54385	0.922085	1.67431	0.0940705	0.999953
ENSG00000007171.17_4	chr17	26083792	26127525	NOS2	64.4032	51.3583	757.359	665.125	183.107	179.665	1148.11	1243.65	815.104	618.072	112.763	108.086	1.3577	1.15517	17.2758	14.5769	4.52896	3.84989	21.5916	24.3159	18.5672	15.5425	2.47284	2.51373	997.085	-1.7199	1.02846	-1.6723	0.0944648	0.999953
ENSG00000270076.1_5	chr8	11060474	11061180	AF131215.7	12.3124	20.5433	7.67917	8.31406	11.1899	6.30404	4.00387	4.81289	15.2072	20.1233	5.63817	5.05077	1.57681	0	0	0	0	0	0	0.705476	0	0	1.03701	0	20.5	1.27128	0.760346	1.67198	0.0945291	NA
ENSG00000065413.19_4	chr2	197831741	198175897	ANKRD44	173.32	155.655	149.744	152.771	163.779	179.665	133.129	83.7443	208.845	283.643	100.359	134.35	4.18697	2.45766	4.99279	4.65097	3.34705	3.20009	2.48751	1.82826	6.4516	6.1757	2.77595	2.42242	322.214	0.618875	0.370505	1.67036	0.0948487	0.999953
ENSG00000258815.1_5	chr12	85711838	85736690	AC131532.1	61.5619	30.0249	13.4386	31.1777	10.1726	12.6081	5.00484	7.70063	53.732	45.9961	25.9356	34.3452	0.350225	3.18156	1.04703	2.75658	1.38466	0.742674	0.509166	1.14469	5.80788	4.5211	2.94306	3.80745	55.1119	0.857717	0.514247	1.66791	0.0953337	0.999953
ENSG00000134716.10_3	chr1	60358980	60392462	CYP2J2	5.68264	11.0618	39.3558	22.8637	7.12084	14.7094	22.0213	10.5884	8.11048	22.0398	21.425	32.3249	0.331814	0.351043	1.76401	1.02246	0.500248	0.690601	1.02672	0.581869	0.498796	1.08418	0.807556	1.19238	36.7434	-1.0875	0.653001	-1.66538	0.0958361	0.999953
ENSG00000272619.1_5	chr7	143060992	143061322	AC093673.2	18.9421	20.5433	10.5589	8.31406	9.15537	10.5067	0	5.77547	21.29	10.5408	5.63817	10.1015	0	0	0	0	0	0	0	0	0	0	1.89936	0	22.1047	1.23982	0.745039	1.6641	0.0960932	NA
ENSG00000262686.1_4	chr16	4374668	4378341	GLIS2-AS1	0.947106	0	7.67917	4.15703	3.05179	6.30404	7.00678	16.3638	8.11048	7.66601	12.404	16.1625	0.205242	0	0.979633	0.54797	0.376529	0.457428	0.902038	2.18546	1.11478	1.69022	1.20933	0.605826	15.1226	-1.76429	1.06023	-1.66405	0.0961019	NA
ENSG00000070193.4_3	chr5	44303646	44389808	FGF10	0	0.790128	7.67917	24.9422	1.01726	1.05067	35.0339	25.9896	2.02762	16.2903	0	0	0.142645	0.079023	0.231255	2.02499	0.275101	0.062063	1.7589	1.11438	0.416312	0.835651	0	0	19.1943	-3.2658	1.96344	-1.66331	0.0962511	NA
ENSG00000153551.13_2	chr3	32433163	32524559	CMTM7	271.82	320.792	518.344	623.554	508.632	487.512	488.472	523.643	311.24	262.561	537.881	441.437	10.2759	13.5605	19.0099	24.149	20.7204	16.7079	11.3312	21.1168	13.1643	10.5806	11.6113	9.2834	887.775	-0.571092	0.343482	-1.66265	0.0963821	0.999953
ENSG00000064655.18_5	chr20	45523263	45817492	EYA2	136.383	249.681	88.3105	103.926	77.312	79.8512	108.105	132.836	552.527	536.621	6.7658	25.2538	5.06274	9.42585	3.72565	4.71129	3.9662	2.90555	4.92933	5.42578	23.6586	22.8791	0.353428	1.01448	353.633	1.59486	0.959504	1.66217	0.0964789	0.999953
ENSG00000182533.6_3	chr3	8775486	8883492	CAV3	1.89421	0.790128	0.959897	6.23554	0	0	0	1.92516	1.01381	0.958252	4.51053	16.1625	0.024803	0.096488	0.063484	0.406585	0	0	0	0.209906	0.130602	0.139039	0.734794	1.07735	5.83301	-2.66189	1.6024	-1.66119	0.096676	NA
ENSG00000126500.3_3	chr11	63870660	63886645	FLRT1	14.2066	25.2841	11.5188	13.5103	26.4488	18.9121	23.0223	7.70063	48.6629	22.998	12.404	3.03046	0.425061	0.782499	0.33694	0.338638	0.170824	0.533122	0.392224	0.560226	1.4212	0.95592	0.497693	0.169217	38.1323	1.15851	0.69907	1.65722	0.0974757	0.999953
ENSG00000240563.1_2	chr1	62660503	62678000	L1TD1	556.899	525.435	34.5563	56.1199	55.9495	52.5337	34.0329	44.2786	362.944	531.83	384.523	529.32	12.1525	11.8365	0.783811	0.920459	0.539059	1.12089	0.801777	1.10858	8.87827	12.0056	3.0654	4.14939	533.285	1.23872	0.747653	1.65681	0.0975589	0.999953
ENSG00000139971.15_6	chr14	58466453	58764857	ARMH4	1514.42	1749.34	1294.9	1219.05	1502.5	1364.82	1294.25	1234.99	1505.51	2083.24	910	972.778	21.2014	25.9612	16.848	22.1252	20.4667	24.8777	19.6514	15.2332	25.9067	35.0121	9.96963	12.7486	2801.7	0.503105	0.304016	1.65486	0.097952	0.999953
ENSG00000180543.4_4	chr8	98285702	98290192	TSPYL5	1171.57	1257.88	1679.82	1595.26	837.207	802.714	1780.72	1817.35	1058.42	1079.95	1185.14	1172.79	22.9958	24.9617	36.8323	34.4863	17.8504	16.8512	31.8769	0	22.9634	25.1027	22.6529	23.255	2593.05	-0.56241	0.339868	-1.65479	0.0979675	0.999953
ENSG00000101883.4_2	chrX	119243011	119249847	RHOXF1	0.947106	11.0618	3.83959	0	12.2072	2.10135	0	0	12.1657	8.62427	0	10.1015	0.209794	1.25685	0.454601	0.125125	1.50923	0.22365	0	0	1.54891	1.34423	0.357525	1.09086	10.527	2.44276	1.47805	1.65269	0.0983934	NA
ENSG00000038427.15_4	chr5	82767284	82878122	VCAN	9646.28	10732.3	14949.4	14314.7	11593.7	10250.4	13556.1	13095.9	8307.16	9685.05	10649.4	12350.1	93.6248	106.592	145.12	145.536	114.976	101.378	128.13	113.159	82.6337	110.881	89.8044	123.839	23394.6	-0.382815	0.23173	-1.65198	0.0985377	0.999953
ENSG00000225529.2	chr9	39722430	39817308	BX088645.3	5.68264	11.8519	14.3985	50.9236	52.8977	25.2162	53.0513	19.2516	47.6491	27.7893	93.5935	98.995	0.285493	1.16989	1.45942	1.99454	1.53346	1.8177	1.48045	1.45799	4.10789	1.31798	2.97009	2.51342	83.7956	-1.01059	0.614181	-1.64543	0.0998819	0.999953
ENSG00000178972.3	chr4	144256418	144258970	AC097658.1	0	3.95064	15.3583	18.7066	18.3107	11.5574	18.0174	10.5884	5.06905	2.87476	3.3829	25.2538	0.325753	1.20302	1.16693	0	2.65422	0	1.89099	1.5861	1.26223	0	1.88787	1.50025	22.5455	-1.5749	0.957173	-1.64536	0.0998949	0.999953
ENSG00000172264.17_4	chr20	13976015	16033842	MACROD2	282.238	328.693	179.501	141.339	148.52	153.398	194.188	164.601	305.157	436.005	103.742	98.995	8.72201	9.5993	5.62143	3.21077	5.5853	3.9833	4.00494	6.47135	5.02988	6.90267	2.31928	3.5635	427.191	0.861407	0.523566	1.64527	0.0999145	0.999953
ENSG00000136383.6_2	chr15	85359911	85416713	ALPK3	367.477	397.434	905.183	850.112	386.56	449.688	544.527	555.408	1053.35	1034.91	1239.27	1105.11	3.84011	3.59171	4.81193	7.73649	3.21891	4.26436	3.59543	4.81741	10.1324	10.2764	9.70316	9.15216	1489.73	-0.579461	0.352399	-1.64433	0.100108	0.999953
ENSG00000118432.12_3	chr6	88849583	88876078	CNR1	827.771	702.424	608.575	581.984	610.358	577.87	521.504	572.734	584.969	594.116	151.103	132.33	9.80825	12.2666	12.1494	10.0415	10.6115	10.5332	7.54624	5.5858	9.34319	9.90386	2.35799	2.52314	1084.28	0.826851	0.50298	1.6439	0.100196	0.999953
ENSG00000229832.1_6	chr1	212530760	212531695	AL360091.1	3.78843	1.58026	0	1.03926	1.01726	12.6081	0	0.962578	7.09667	2.87476	0	4.04061	0.299896	0.366526	0.067125	0.348783	0.367911	1.89672	0	0.335196	0.898328	0.335458	0	0.647874	5.82446	2.37149	1.44344	1.64295	0.100394	NA
ENSG00000180354.15_4	chr7	30174426	30202378	MTURN	1022.87	1212.85	1122.12	1155.65	1677.47	1584.42	1007.97	956.803	1277.4	1464.21	756.642	701.047	16.3698	15.051	6.24843	3.06096	24.3188	25.0573	2.30348	15.3773	19.0573	27.2895	11.5332	10.9372	2342.98	0.549552	0.334665	1.6421	0.10057	0.999953
ENSG00000114279.13_4	chr3	191857184	192485553	FGF12	177.109	237.038	426.194	410.507	351.973	339.367	545.528	425.46	195.665	189.734	198.463	230.315	2.38355	1.44261	7.4406	7.22451	6.41224	3.10635	9.7594	4.25291	3.94332	4.73801	3.30662	2.25859	626.519	-0.545418	0.332833	-1.63871	0.101273	0.999953
ENSG00000130038.9_5	chr12	3715799	3873985	CRACR2A	327.699	436.151	219.816	206.812	149.538	131.334	389.377	375.406	61.8424	50.7873	410.458	440.427	13.8199	15.0248	9.27394	8.16553	6.04026	5.41435	12.6141	11.3413	2.17955	2.13907	13.1959	14.7679	539.096	-1.2008	0.732864	-1.6385	0.101318	0.999953
ENSG00000015568.12_2	chr2	110550335	110615272	RGPD5	74.8214	47.4077	130.546	81.0621	232.953	36.7736	188.182	86.6321	72.9944	69.9524	310.099	71.7209	15.295	13.1026	13.9528	14.8342	16.2645	12.3663	21.1562	13.9097	14.3123	20.5965	16.5655	14.2076	233.274	-0.730126	0.445696	-1.63817	0.101386	0.999953
ENSG00000242020.2	chr5	140858883	140859190	RN7SL68P	8.52396	13.4322	2.87969	0	1.01726	4.20269	0	0	4.05524	5.74951	1.12763	6.06092	0	0	0	0	0	0	0	0	1.21357	0	0	0	8.04524	2.4632	1.50621	1.63536	0.101973	NA
ENSG00000153930.11_4	chr17	53959662	54589020	ANKFN1	45.4611	104.297	14.3985	40.531	43.7423	36.7736	53.0513	70.2682	84.1463	76.6601	5.63817	15.1523	1.40337	2.61808	0.516993	1.22068	1.30182	1.2549	1.45951	1.79909	3.11605	2.66887	0.045982	0.351384	99.9362	1.28867	0.788098	1.63516	0.102016	0.999953
ENSG00000133101.9_2	chr13	37005657	37017019	CCNA1	148.696	161.186	167.982	122.632	265.506	244.807	199.193	190.591	239.259	177.277	22.5527	27.2741	6.70964	7.32698	8.15339	6.53395	12.6257	11.4916	9.89003	8.18863	11.6809	9.30376	1.36414	1.41359	330.514	1.10556	0.676207	1.63494	0.102061	0.999953
ENSG00000103226.17_3	chr16	16326352	16388671	NOMO3	384.525	596.547	584.577	286.835	89.5191	95.6113	254.246	92.4075	188.569	156.195	508.563	529.32	38.5234	55.4716	52.091	45.8815	55.6456	49.5091	40.313	39.9307	28.4387	34.8696	90.5147	89.661	636.992	-0.76754	0.469534	-1.63468	0.102116	0.999953
ENSG00000163075.12_3	chr2	120302008	120419827	CFAP221	90.9222	125.63	53.7542	50.9236	70.1912	80.9018	71.0687	94.3327	117.602	87.2009	34.9566	29.2945	2.96992	6.8727	2.65749	1.91383	3.36107	2.98575	4.03806	3.89771	5.89774	7.48503	1.73346	1.02557	152.655	0.872238	0.533872	1.6338	0.102302	0.999953
ENSG00000272432.1_5	chr1	25574328	25574812	AL031432.3	3.78843	4.74077	13.4386	13.5103	0	2.10135	7.00678	4.81289	14.1933	7.66601	13.5316	20.2031	0	0	0	0	0.375001	0.557431	0	0	0	1.44516	0	0	17.631	-1.50234	0.919595	-1.6337	0.102322	NA
ENSG00000197177.15_3	chr10	134884433	134945179	ADGRA1	50.1966	37.136	12.4787	13.5103	28.4834	14.7094	53.0513	47.1663	213.914	150.446	2.25527	0	0.985529	0.781434	0.361092	0.370298	0.726708	0.449077	1.17484	1.13288	5.21336	3.86456	0.060446	0	104.012	2.09608	1.28334	1.6333	0.102406	0.999953
ENSG00000146592.16_3	chr7	28338940	28865511	CREB5	1401.72	1331.37	143.985	131.986	1082.37	871.008	467.452	508.241	896.209	1106.78	1465.92	1641.5	15.8436	17.2664	2.16295	2.68349	16.2518	10.5188	13.8079	8.19777	15.5665	14.5033	24.9091	20.8304	1856.62	1.19138	0.730557	1.63078	0.102936	0.999953
ENSG00000004776.12_2	chr19	36245470	36248980	HSPB6	3.78843	3.95064	9.59897	12.4711	21.3625	10.5067	22.0213	22.1393	10.1381	9.58252	40.5948	15.1523	0.498279	0.561774	1.5727	1.48524	3.40781	2.74863	2.56153	2.35892	2.27499	1.12667	4.00061	2.25971	30.1782	-1.12256	0.68859	-1.63024	0.103052	0.999953
ENSG00000160678.11_3	chr1	153600402	153604515	S100A1	4.73553	33.9755	30.7167	29.0992	29.5006	23.1148	54.0523	39.4657	36.4972	25.8728	62.0198	51.5178	1.07459	1.50237	0.747333	1.92996	2.2782	1.36067	1.85392	1.77045	0.499677	1.38247	4.29091	2.45768	70.8123	-0.739289	0.453669	-1.62958	0.103191	0.999953
ENSG00000120051.14_4	chr10	106113522	106214848	CFAP58	23.6777	3.95064	25.9172	30.1385	17.2935	24.1655	32.031	21.1767	8.11048	6.70776	34.9566	15.1523	0.645554	0.203579	0.792712	1.01647	0.605878	0.774771	0.819876	0.678127	0.294962	0.27882	0.962465	0.365736	40.253	-1.0486	0.643511	-1.6295	0.103206	0.999953
ENSG00000119950.20_5	chr10	111967363	112047123	MXI1	565.422	661.337	510.665	472.862	614.427	686.09	443.429	460.112	699.529	745.52	537.881	591.95	15.0198	15.2357	5.99559	14.0853	19.0432	17.5822	12.619	13.0358	10.9506	22.4645	12.6615	16.1924	1175.25	0.404182	0.248328	1.62761	0.103607	0.999953
ENSG00000116117.17_3	chr2	205410516	206484886	PARD3B	1073.07	1016.89	651.77	705.656	601.202	548.451	607.588	594.873	1224.68	1187.27	421.735	442.447	11.1108	11.5133	8.45545	8.65401	7.2869	6.3231	6.94158	6.96382	14.5952	15.8022	5.29581	5.17789	1522.35	0.680851	0.419072	1.62467	0.104234	0.999953
ENSG00000139405.15_3	chr12	113623331	113630173	RITA1	386.419	473.287	581.697	579.906	370.284	398.205	530.513	523.643	641.742	431.213	781.45	571.747	8.41537	12.6245	14.1537	12.3502	12.4837	10.3789	13.8025	13.436	17.8399	15.3053	16.1599	11.2814	1050.22	-0.399309	0.245789	-1.62461	0.104247	0.999953
ENSG00000255983.1_5	chr12	5497755	5515817	AC007848.1	4.73553	2.37038	2.87969	5.19629	1.01726	0	28.0271	21.1767	1.01381	0.958252	5.63817	1.01015	0.273326	0.191305	0.10651	0.408624	0	0	1.38086	1.01324	0.133018	0.119385	0.300811	0.1226	12.3085	-2.25166	1.38669	-1.62377	0.104425	NA
ENSG00000146278.10_2	chr6	89790470	89794879	PNRC1	384.525	517.534	391.638	355.426	576.788	442.333	376.364	378.293	605.245	522.247	413.841	382.848	9.40133	19.9416	14.8487	1.96968	14.7265	22.379	17.2722	17.4733	3.1882	18.3717	16.8027	16.5621	899.336	0.411973	0.253765	1.62345	0.104494	0.999953
ENSG00000139438.5_3	chr12	110152033	110208312	FAM222A	162.902	233.088	932.06	837.641	752.775	617.796	752.728	688.244	240.273	137.988	298.823	197.99	4.4235	5.43311	1.64987	2.01438	1.74984	15.7491	1.35309	16.1181	0.980713	0.176234	8.0343	5.81639	982.753	-0.843532	0.519774	-1.62288	0.104615	0.999953
ENSG00000168952.15_2	chr14	25278862	25519503	STXBP6	1396.03	1176.5	453.071	500.922	1447.57	1241.9	559.541	524.605	553.541	607.532	714.919	823.275	20.4697	17.3131	5.77551	6.31555	21.8289	12.7894	7.17161	11.7941	8.1004	7.72257	11.1984	13.5477	1677.51	0.795553	0.490898	1.62061	0.105102	0.999953
ENSG00000185386.14_2	chr22	50702142	50709196	MAPK11	1508.74	1503.61	927.26	861.544	807.707	922.491	983.952	1008.78	2318.58	1669.27	652.9	531.341	52.8975	52.6934	27.0293	22.1551	19.228	22.4406	21.7352	30.9796	68.0163	44.7866	22.3051	19.1812	2294.8	0.768536	0.474264	1.62048	0.105128	0.999953
ENSG00000160408.14_3	chr9	130647600	130667687	ST6GALNAC6	0	3.16051	19.1979	16.6281	7.12084	3.15202	8.00774	6.73805	2.02762	4.79126	12.404	5.05077	18.4921	22.6758	26.7968	27.7031	14.0678	7.42012	27.1709	26.6903	26.8463	17.9721	24.6717	23.136	14.8245	-1.68184	1.03822	-1.61992	0.105249	NA
ENSG00000131378.13_5	chr3	16355081	16555533	RFTN1	2071.32	1705.1	198.699	225.519	791.431	800.613	578.559	589.098	1835	1797.68	2161.67	1796.05	30.7938	26.6633	4.32788	3.57508	14.1928	14.2224	8.61739	10.7712	38.1406	29.4197	31.8365	26.5683	2432.31	1.08907	0.672864	1.61856	0.105541	0.999953
ENSG00000125462.16_4	chr1	156374042	156400493	C1orf61	40.7256	40.2965	5.75938	0	1.01726	0	22.0213	39.4657	2927.88	2556.62	7.89343	2.02031	4.16062	2.12768	0.21617	0	0.058153	0	1.44318	1.33945	62.5791	49.0746	0	0.161176	942.965	3.64796	2.2541	1.61837	0.105583	0.999953
ENSG00000127903.13_3	chr19	57173349	57183151	ZNF835	0.947106	0	85.4308	78.9836	15.2589	16.8108	43.0416	38.5031	46.6353	34.4971	34.9566	26.264	0.013576	0	2.34231	2.16706	0.422798	0.456553	1.21546	1.11689	1.42127	0.994778	0.806469	0.717824	70.5159	-2.05006	1.26717	-1.61783	0.105699	0.999953
ENSG00000187185.4_5	chr16	57832098	57850850	AC092118.1	0.947106	6.32103	0	0	9.15537	3.15202	0	0	0	0.958252	14.6592	12.1218	0.335496	0.332495	0	0	1.26164	0.354972	0	0.188332	0	0.075497	1.82961	1.06589	8.01436	4.07538	2.51999	1.61722	0.105831	NA
ENSG00000167555.13_4	chr19	52901102	52921665	ZNF528	498.178	458.274	524.104	438.567	272.626	283.682	105.102	77.0063	476.491	504.04	302.206	353.554	8.2834	12.6289	11.94	5.99919	6.34308	7.17448	1.38518	1.87209	12.2222	13.7554	7.74083	11.5048	721.143	0.717899	0.444436	1.6153	0.106245	0.999953
ENSG00000185920.15_5	chr9	98205262	98279339	PTCH1	3206.9	3891.38	9210.21	9296.16	6897.04	6861.95	8685.4	8212.72	1770.11	1779.47	2000.42	2020.31	36.2711	46.4482	116.523	112.579	83.7523	61.9488	110.733	96.5997	21.2139	21.1802	23.7696	25.2937	10725.7	-0.607923	0.376636	-1.61409	0.106509	0.999953
ENSG00000187627.15_4	chr2	87135076	87241099	RGPD1	41.6727	21.3335	8.63907	9.35332	6.10358	14.7094	9.00871	0.962578	21.29	37.3718	7.89343	34.3452	3.15709	3.356	0.179092	0.168455	0.445909	0.246147	0.363118	0.154456	4.0155	5.20317	3.42104	4.7693	35.654	1.08693	0.673834	1.61305	0.106733	0.999953
ENSG00000114767.6_2	chr3	51967446	51975957	RRP9	1069.28	1050.08	1290.1	1347.92	1146.46	1197.77	1555.5	1620.02	1081.74	857.635	1332.86	1198.04	56.8349	61.9679	78.5582	79.5398	63.6653	65.5115	82.2544	91.3084	64.3072	55.7215	67.1574	66.1369	2471.98	-0.376432	0.233447	-1.6125	0.106854	0.999953
ENSG00000204334.7_2	chr2	171640296	171655481	ERICH2	0.947106	11.8519	18.238	15.5889	0	2.10135	16.0155	6.73805	1.01381	0.958252	0	3.03046	0.134219	1.39605	2.08929	2.43674	0	0.276904	2.06617	0.351325	0.468522	0.035658	0	0	13.0181	-1.81095	1.12322	-1.61229	0.106899	NA
ENSG00000154529.10	chr9	43684902	43924049	CNTNAP3B	261.401	211.754	217.897	209.93	489.304	434.979	264.256	236.794	328.475	400.549	252.59	253.549	13.3634	13.2774	13.4661	10.3193	26.8947	25.2411	17.9152	15.3707	16.7532	19.707	13.9795	11.0929	597.389	0.519973	0.322652	1.61156	0.107058	0.999953
ENSG00000091879.13_2	chr8	6357172	6420930	ANGPT2	28.4132	45.8274	38.3959	63.3947	14.2417	12.6081	38.0368	44.2786	39.5386	49.8291	58.6369	73.7412	0.453601	0.790049	0.685533	1.41628	0.507211	0.244707	0.796558	0.999886	0.944047	1.23941	1.06382	1.52929	85.3397	-0.842344	0.523074	-1.61037	0.107317	0.999953
ENSG00000102096.9_2	chrX	48770459	48776301	PIM2	245.301	293.138	311.966	352.308	363.163	266.871	409.396	418.722	298.06	206.024	409.331	391.94	11.4927	9.90752	15.152	18.0659	17.5046	11.0435	17.7304	9.32178	9.04503	11.004	16.6413	12.3662	665.684	-0.447572	0.277999	-1.60998	0.107402	0.999953
ENSG00000157064.10_2	chr1	183217372	183387737	NMNAT2	468.818	598.917	427.154	425.056	419.112	385.597	396.383	341.715	552.527	640.112	153.358	182.838	3.43787	7.41862	7.61772	4.97525	3.4429	6.7384	3.40613	4.82293	5.6734	11.9723	2.6322	1.79194	840.595	0.754554	0.46882	1.60947	0.107513	0.999953
ENSG00000189195.12_5	chr1	92545862	92650282	BTBD8	185.633	192.001	182.38	136.143	156.659	159.702	123.119	111.659	160.182	233.813	83.4448	104.046	2.56414	5.10141	3.7315	2.46056	3.5724	3.32659	1.62236	2.28475	3.81142	5.22679	1.23039	1.57798	307.899	0.581083	0.361206	1.60873	0.107675	0.999953
ENSG00000167123.18_5	chr9	131174030	131199630	CERCAM	230.147	229.927	1876.6	1722.05	1721.21	1714.7	969.938	1029	153.085	71.8689	243.569	268.701	9.20184	14.3526	57.364	50.4403	47.1321	50.973	31.8405	30.6174	4.69748	2.51459	8.11676	9.12968	1718.8	-1.13796	0.707674	-1.60803	0.107829	0.999953
ENSG00000250033.5_4	chr4	138978618	139099331	SLC7A11-AS1	8.52396	9.48154	39.3558	31.1777	28.4834	32.5709	18.0174	18.289	1.01381	0.958252	14.6592	20.2031	0.388948	0.249953	1.83564	1.35307	1.51335	0.839186	1.094	0.579928	0.016163	0.251453	0.220941	0.433507	37.4981	-1.69259	1.05276	-1.60776	0.107888	0.999953
ENSG00000164687.10_2	chr8	82192598	82197012	FABP5	1269.12	1144.11	1508	1397.8	897.226	896.224	1117.08	1054.02	588.01	743.603	1142.29	1356.64	219.795	188.468	254.224	246.196	158.137	161.113	190.155	106.321	111.071	148.312	180.28	228.204	2202.54	-0.482926	0.300402	-1.6076	0.107923	0.999953
ENSG00000134532.16_3	chr12	23682434	24715478	SOX5	1042.76	1128.3	670.968	669.282	708.015	701.85	872.844	843.219	1369.66	1742.1	235.675	333.351	15.124	19.2674	12.1518	12.7412	12.6823	9.5205	16.3421	14.7582	26.3252	25.8765	3.46827	6.33803	1735.78	0.937945	0.58345	1.60758	0.107926	0.999953
ENSG00000113327.16_4	chr5	161427063	161589983	GABRG2	8.52396	12.6421	2.87969	5.19629	1.01726	7.35471	7.00678	0	32.4419	38.3301	1.12763	13.132	0.120984	0.044684	0.045395	0.368142	0.021359	0.177488	0.074075	0.005808	1.23437	0.680386	0.015619	0.279478	21.8827	1.37721	0.85693	1.60714	0.108023	NA
ENSG00000162631.18_2	chr1	107682629	108026080	NTNG1	596.677	548.349	1011.73	987.294	1033.54	940.352	958.927	851.882	46.6353	64.2029	147.72	136.371	9.80524	10.6967	16.8442	18.1454	15.4155	13.2038	16.6249	15.2221	1.20459	1.89596	2.82364	3.44121	1229.52	-0.666573	0.414861	-1.60674	0.108112	0.999953
ENSG00000091127.13_2	chr7	105080108	105162714	PUS7	1202.83	1017.69	1315.06	1373.9	843.311	812.17	1113.08	1070.39	729.944	901.715	1046.44	1226.33	29.0749	25.0466	35.6182	37.7964	21.7423	21.0048	27.4713	28.6022	23.3125	31.2392	26.8711	33.3691	2122.79	-0.384645	0.239422	-1.60656	0.108151	0.999953
ENSG00000236947.5_5	chr1	156416204	156426369	AL139412.1	12.3124	13.4322	0.959897	1.03926	1.01726	1.05067	0	5.77547	34.4696	12.4573	3.3829	1.01015	1.19505	1.44575	0.263359	0.271061	0.135173	0	0	0.738921	4.42167	1.43115	0.480629	0.127595	14.4919	2.17861	1.35655	1.606	0.108274	NA
ENSG00000166257.8_3	chr11	123499895	123525952	SCN3B	393.049	327.113	189.1	209.93	124.106	138.689	167.162	148.237	306.171	388.092	83.4448	81.8224	5.12755	4.8577	3.48676	3.88624	0.977885	2.7566	2.99997	2.57297	5.48774	7.47749	1.32774	0.487422	428.459	0.885963	0.551661	1.60599	0.108276	0.999953
ENSG00000110975.8_3	chr12	33527173	33592754	SYT10	111.759	78.2227	210.217	174.595	69.1739	44.1283	154.149	162.676	383.22	420.673	295.44	388.909	2.79419	2.09347	3.60638	2.03969	1.46043	0.983621	3.13495	4.03532	7.11389	5.40205	5.06169	4.48763	418.706	-0.763832	0.476221	-1.60394	0.108727	0.999953
ENSG00000253368.3_4	chr1	27320198	27327389	TRNP1	944.265	796.449	81.5912	71.7088	501.511	415.016	183.177	164.601	427.828	344.971	849.108	782.869	3.42028	24.9231	1.38262	0.889965	0.599508	17.2751	4.52682	1.65614	13.8528	5.44075	1.77074	8.35114	931.007	1.29778	0.80923	1.60373	0.108775	0.999953
ENSG00000118137.9_2	chr11	116706467	116708666	APOA1	81.4511	99.5562	12.4787	29.0992	22.3798	22.0641	13.0126	68.3431	52.7181	151.404	28.1908	15.1523	8.71036	10.3453	1.56468	3.4515	3.088	2.32472	2.26231	5.92817	5.93237	17.543	3.31148	2.81758	100.727	1.26902	0.791863	1.60257	0.109029	0.999953
ENSG00000152076.18_3	chr2	130896860	130902707	CCDC74B	319.175	354.768	266.851	261.893	376.387	403.458	342.331	339.79	483.588	459.961	235.675	174.757	15.1815	23.1988	13.2504	15.5349	17.8199	23.3703	13.8149	17.8757	25.0242	23.4302	10.7851	7.05847	674.299	0.587283	0.366498	1.60242	0.109063	0.999953
ENSG00000104361.9_2	chr8	99202061	99306621	NIPAL2	92.8164	79.8029	34.5563	23.9029	73.2429	46.2296	36.0348	31.7651	70.9667	79.5349	40.5948	100.005	1.81446	0.647792	1.01942	0.849742	1.62379	0.798797	0.487534	0.800845	0.273019	1.42691	1.0674	1.59101	119.604	0.809645	0.505803	1.60071	0.109441	0.999953
ENSG00000231999.6_5	chr1	90048800	90098453	LRRC8C-DT	55.8793	27.6545	19.1979	14.5496	42.725	54.635	54.0523	57.7547	57.7872	69.9524	16.9145	13.132	2.2464	0.290658	2.32229	0.382287	2.67026	1.85996	4.10895	4.79924	3.03228	2.09572	1.25097	0.997683	80.8815	1.04958	0.657062	1.59739	0.110179	0.999953
ENSG00000041515.15_2	chr13	109248500	109860355	MYO16	376.001	433.78	212.137	166.281	154.624	155.5	245.237	156.9	394.372	459.961	147.72	115.158	7.20183	5.16468	2.98769	2.35574	1.89343	2.05762	2.90393	2.03457	5.02213	6.35922	1.73389	1.40958	507.518	0.830746	0.520376	1.59644	0.110392	0.999953
ENSG00000112796.9_2	chr6	46126924	46138708	ENPP5	39.7785	43.457	47.0349	25.9814	51.8804	35.7229	26.0252	19.2516	43.5939	23.9563	3.3829	16.1625	0.942013	1.36477	1.23602	0.722253	1.23009	1.0005	0.639894	0.522752	1.14236	0.634033	0.166686	0.400241	63.4276	0.938015	0.58758	1.5964	0.110399	0.999953
ENSG00000147571.4_2	chr8	67088617	67090960	CRH	31.2545	39.5064	0.959897	14.5496	0	2.10135	4.00387	1.92516	83.1325	83.3679	0	0	1.77747	2.30869	0.115594	0.975302	0	0.240568	0.357171	0.200055	5.37174	5.30882	0	0	43.7727	2.57708	1.61436	1.59634	0.110413	0.999953
ENSG00000073060.15_3	chr12	125261402	125367214	SCARB1	544.586	578.374	1104.84	1102.65	1505.55	1386.89	1322.28	1323.55	907.36	647.778	1788.43	1243.5	12.8716	15.4402	28.3044	27.8146	35.3496	31.1647	30.0939	30.7991	22.8686	20.2411	35.4625	32.0451	2252.02	-0.599174	0.375586	-1.59531	0.110644	0.999953
ENSG00000152784.15_2	chr4	81105033	81125483	PRDM8	94.7106	125.63	146.864	133.025	242.109	276.327	146.141	167.489	270.687	228.064	9.02106	4.04061	1.70136	3.12023	4.39973	4.49017	7.89071	4.6662	6.46563	2.73481	7.33652	5.18675	0.268558	0.251748	309.834	1.54988	0.972295	1.59404	0.110928	0.999953
ENSG00000144868.13_4	chr3	132757235	133116636	TMEM108	120.283	167.507	127.666	118.475	211.591	205.932	214.207	115.509	371.055	303.766	137.571	156.574	3.80097	5.23693	4.53231	3.83879	6.66188	6.68537	6.69662	3.32246	11.2031	10.5017	3.85217	4.59938	377.811	0.596998	0.375278	1.59082	0.11165	0.999953
ENSG00000172915.18_4	chr13	35516424	36247159	NBEA	1731.31	2069.35	1537.75	1306.35	1416.03	1382.69	1239.2	1342.8	1515.65	1970.17	841.214	987.93	13.525	14.6629	13.7893	11.807	12.5688	12.2916	11.4831	11.8194	14.3049	19.5142	8.0444	8.53075	2921.81	0.492753	0.309985	1.58961	0.111924	0.999953
ENSG00000174521.7_2	chr19	40721965	40724306	TTC9B	41.6727	30.815	29.7568	17.6674	42.725	26.2668	22.0213	42.3534	130.782	73.7854	9.02106	0	3.51427	2.83651	2.22065	1.09332	2.47364	1.78345	1.274	2.96416	8.7897	5.02937	0.354799	0	77.9996	1.52297	0.958143	1.5895	0.111947	0.999953
ENSG00000125945.14_2	chr1	23685941	23695935	ZNF436	539.851	481.188	395.477	408.428	570.685	510.627	439.425	361.929	435.939	555.786	398.054	361.635	1.76846	3.28673	0.122423	0.883954	0.315047	2.41069	0.207449	3.63439	1.11601	4.1673	0.161291	0.621468	915.509	0.392604	0.247556	1.58592	0.112758	0.999953
ENSG00000146242.8_2	chr6	83072923	83080545	TPBG	3567.75	5470.85	4111.24	3665.46	9760.64	8636.53	8742.45	8211.76	21133.9	16012.4	4837.55	4248.71	21.2809	19.4168	7.56234	7.99653	37.6733	221.25	41.3953	167.361	478.53	62.7469	11.0279	15.0781	16506.7	0.782251	0.493258	1.58589	0.112765	0.999953
ENSG00000148053.15_2	chr9	87283466	87641985	NTRK2	2833.74	2808.91	2350.79	2316.5	5767.88	5732.47	1871.81	1868.36	606.259	682.275	582.986	584.879	33.8232	33.8188	27.9756	30.7078	71.9611	73.2032	22.7043	22.4441	8.3245	9.88915	7.10273	7.25159	4706.53	0.675314	0.425989	1.58529	0.112901	0.999953
ENSG00000231566.1_5	chrX	45707509	45710920	LINC02595	20.8363	21.3335	42.2355	27.0207	12.2072	9.45606	15.0145	22.1393	17.2348	10.5408	28.1908	31.3148	3.17374	2.27233	5.30692	4.5918	1.59069	1.56519	1.68491	2.98943	2.66826	2.21695	4.15864	4.79122	43.3488	-0.869266	0.548598	-1.58452	0.113075	0.999953
ENSG00000133433.10_2	chr22	24299601	24303373	GSTT2B	16.1008	22.1236	8.63907	6.23554	1.01726	0	0	0	6.08286	0	0	0	5.88091	7.18353	3.07534	2.30084	0.163831	0	0.294442	0.010589	0.676819	0	0.205306	0.223848	10.2127	2.68991	1.69771	1.58443	0.113096	NA
ENSG00000165078.12_2	chr8	68334273	68658620	CPA6	7.57685	20.5433	0	1.03926	0	4.20269	2.00194	0	2.02762	15.332	5.63817	4.04061	0.322341	1.099	0	0.024672	0	0.179947	0.08684	0	0.245263	0.700834	0.476819	0.242959	10.7038	2.0895	1.31906	1.58408	0.113175	NA
ENSG00000259402.1_6	chr15	59107471	59109927	AC090515.5	0	0	8.63907	1.03926	0	0	4.00387	0.962578	1.01381	5.74951	1.12763	4.04061	0	0	1.44495	0.30643	0.163056	0	0.418352	0.316078	0.338296	0.722968	0.174231	0.457755	4.5438	-3.75988	2.37429	-1.58358	0.11329	NA
ENSG00000243701.5_4	chr3	106959539	107045811	DUBR	275.608	327.903	191.019	271.246	297.041	281.58	197.191	176.152	236.218	240.521	186.059	202.031	2.21366	1.40213	2.20032	1.98268	0.284318	4.12908	1.39709	0.786837	3.92607	2.43394	1.45868	1.43859	484.353	0.448088	0.282988	1.58342	0.113326	0.999953
ENSG00000228412.8_6	chr6	19325219	19839311	AL022068.1	71.033	141.433	34.5563	24.9422	57.984	42.0269	88.0852	87.5946	141.933	92.9504	29.3185	20.2031	3.93787	5.25365	1.99227	1.39433	1.93795	2.39121	3.13511	4.32886	7.27685	6.13412	1.61104	1.21737	140.557	1.16471	0.735724	1.58307	0.113405	0.999953
ENSG00000141371.12_4	chr17	58469790	58508782	C17orf64	1.89421	1.58026	4.79948	7.2748	0	0	1.00097	0.962578	0	1.9165	1.12763	11.1117	0.525473	0.256448	0.868856	0.712518	0	0	0.542555	0.289046	0	0.504116	0.191689	1.51833	5.3894	-2.49638	1.57694	-1.58305	0.113409	NA
ENSG00000110318.13_3	chr11	101785746	101871789	CEP126	214.046	174.618	150.704	218.244	197.349	250.06	157.152	152.087	202.762	241.479	73.2961	94.9544	3.10214	2.45361	2.29052	3.04857	2.83962	3.49291	2.10276	1.87447	2.8467	3.57229	1.0249	1.24243	356.206	0.663712	0.419332	1.58278	0.113471	0.999953
ENSG00000205856.3_2	chr22	32544993	32555309	C22orf42	0.947106	0	0	0	2.03453	0	0	0.962578	23.3176	13.4155	0	0	0.098282	0	0	0	0.206597	0	0	0.087091	1.62776	0.994999	0	0	6.7585	3.4364	2.17382	1.58081	0.113922	NA
ENSG00000261377.5_4	chr15	29034810	29104153	PDCD6IPP2	47.3553	45.0373	121.907	109.122	60.0185	36.7736	143.138	143.424	50.6905	87.2009	62.0198	51.5178	2.86615	2.4206	6.4128	5.73412	3.81955	3.87434	5.88555	6.64629	2.3802	8.6086	6.14189	3.47794	160.961	-0.875765	0.554029	-1.58072	0.113942	0.999953
ENSG00000282458.1_2	chr19	60951	71626	WASH5P	51.1437	72.6918	69.1126	73.7873	73.2429	112.422	56.0542	33.6902	109.492	95.8252	33.829	26.264	2.15907	0	2.5079	2.52093	2.55724	2.72366	0	1.53381	2.24227	3.31865	0.676893	3.87416	135.525	0.886287	0.560882	1.58017	0.114069	0.999953
ENSG00000005471.17_5	chr7	87031013	87109751	ABCB4	90.9222	84.5437	135.345	124.711	90.5364	106.118	140.136	147.274	102.395	100.616	146.592	117.178	1.95958	2.74098	5.76813	4.18138	2.39643	4.06321	3.14015	3.28324	2.39819	3.09138	4.06097	4.04218	232.286	-0.494725	0.313482	-1.57816	0.114529	0.999953
ENSG00000260493.1_5	chr8	86084312	86089297	AC011773.4	28.4132	22.1236	9.59897	4.15703	19.328	24.1655	14.0136	17.3264	26.3591	22.998	9.02106	17.1726	0.192764	0	0.346712	0	0.690072	0	0.356988	0	0	1.4088	0.542956	1.16974	36.0388	1.05333	0.667587	1.57782	0.114608	0.999953
ENSG00000102271.13_4	chrX	86772752	86925050	KLHL4	19.8892	28.4446	107.508	116.397	131.227	67.2431	107.104	150.162	11.1519	34.4971	13.5316	40.4061	0.303995	0.466337	1.89983	1.92185	2.08262	1.18128	1.76053	1.91166	0.321014	0.66357	0.281541	0.653226	139.655	-0.922188	0.584671	-1.57728	0.114732	0.999953
ENSG00000248540.2_5	chr15	74418256	74421619	AC010931.2	66.2974	129.581	46.075	38.4525	54.9322	71.4458	122.118	123.21	302.116	250.104	12.404	7.07107	0.779443	2.20215	0.397867	1.22134	0.483183	0.552025	0.854925	0.316613	0.845404	2.25289	0.380885	0.266502	205.977	1.55951	0.988803	1.57717	0.114757	0.999953
ENSG00000070182.20_4	chr14	65213001	65346625	SPTB	147.749	240.199	73.9121	39.4918	267.54	275.276	109.106	77.0063	115.574	114.032	175.911	169.706	1.60053	3.12365	0.917166	0.963494	3.78957	4.89952	1.76493	1.62475	1.34669	2.05254	2.21889	1.96455	304.605	0.949391	0.602184	1.57658	0.114892	0.999953
ENSG00000214561.3_2	chr6	58446019	58447307	RBBP4P4	4.73553	2.37038	1.91979	1.03926	7.12084	4.20269	2.00194	0.962578	10.1381	0.958252	0	1.01015	0.299133	0.159961	0.378678	0.256787	0.599077	0.318209	0.257161	0.095447	1.00501	0.290461	0.071098	0.066816	6.06186	2.09683	1.3302	1.57632	0.114952	NA
ENSG00000179304.16_4	chrX	52920336	52937587	FAM156B	183.739	207.014	315.806	314.895	253.298	304.695	311.301	285.886	354.834	316.223	328.141	731.351	20.7603	21.5798	24.9593	23.4307	11.0538	24.879	18.6405	25.5722	36.3571	14.8101	26.6718	27.3816	658.941	-0.488607	0.310432	-1.57396	0.115497	0.999953
ENSG00000158006.13_2	chr1	26286258	26324648	PAFAH2	247.195	195.162	420.435	416.742	279.747	339.367	343.332	457.225	336.585	317.181	366.481	386.889	4.23065	2.61814	12.635	10.211	4.80343	6.10222	9.33512	6.88424	12.2849	9.20513	6.40701	3.81763	688.456	-0.502832	0.319482	-1.5739	0.115511	0.999953
ENSG00000147642.16_5	chr8	110586207	110704020	SYBU	351.376	387.163	188.14	207.851	141.4	126.081	167.162	161.713	351.792	295.142	78.9343	98.995	8.01749	7.77833	4.914	6.80113	4.82205	3.44326	6.28226	5.23088	8.41912	11.3254	2.02933	3.14113	429.522	0.827705	0.525968	1.57368	0.115562	0.999953
ENSG00000285918.1_1	chr16	79242390	79245161	AC092376.3	96.6048	135.902	35.5162	56.1199	83.4156	83.0032	25.0242	25.027	67.9253	48.8708	68.7856	78.792	4.81523	7.06745	2.33447	3.78041	4.17228	4.33862	1.82858	1.53215	4.05803	3.38364	3.89021	4.23176	135.655	0.936628	0.59528	1.57343	0.11562	0.999953
ENSG00000136535.14_3	chr2	162272605	162282381	TBR1	213.099	226.767	9.59897	14.5496	0	2.10135	70.0678	72.1934	1032.06	1170.98	29.3185	26.264	6.10068	5.98759	0.17106	0.142561	0	0.051662	2.75211	0.8934	24.4831	16.6653	0.835658	1.23386	481.258	3.12353	1.9867	1.57222	0.1159	0.999953
ENSG00000260855.1_5	chr1	246935603	246939074	AL591848.4	141.119	116.149	95.0298	101.847	65.1048	61.9897	47.0455	50.0541	117.602	134.155	57.5093	66.6701	0	0	0	0	0	0	0	1.29631	0	0	0	0	176.739	0.596465	0.379577	1.57139	0.116091	0.999953
ENSG00000272084.1_6	chr1	19398604	19402005	AL137127.1	6.62974	4.74077	13.4386	22.8637	8.1381	19.9628	23.0223	33.6902	19.2624	11.499	16.9145	24.2437	0.120218	0.901895	0.397324	0.887738	1.03674	0	1.21049	1.25686	0.191135	0.166749	0.185697	0.305421	34.2241	-1.03359	0.658437	-1.56977	0.11647	0.999953
ENSG00000142611.16_3	chr1	2985732	3355185	PRDM16	94.7106	170.668	207.338	175.634	299.075	240.604	129.125	193.478	1420.35	1055.99	95.8488	67.6803	1.01985	1.60474	2.25651	2.6365	3.03893	3.64388	1.8781	2.0679	14.056	11.5218	1.23293	1.54269	695.42	1.27319	0.8116	1.56874	0.116708	0.999953
ENSG00000258602.1_5	chr14	77425981	77432145	LINC01629	16.1008	11.0618	0	0	0	0	2.00194	7.70063	1.01381	0	16.9145	23.2335	1.47556	1.00515	0	0	0	0	0.293246	0.793942	0.155396	0	0.997657	2.07391	13.09	-3.81757	2.43415	-1.56834	0.116802	NA
ENSG00000258405.9_4	chr19	52956829	53015407	ZNF578	7.57685	3.95064	55.674	35.3347	5.08632	1.05067	0	1.92516	13.1795	7.66601	72.1685	42.4264	0.678548	0.163185	2.8164	1.89623	0.338568	0.112264	0	0.072852	0.874818	0.572358	2.10393	1.39542	41.0295	-1.63433	1.04235	-1.56792	0.116899	0.999953
ENSG00000139364.10_5	chr12	125671382	126146923	TMEM132B	742.531	828.844	2523.57	2395.49	1328.55	1342.76	1438.39	1549.75	624.507	602.74	799.492	672.762	8.66798	12.2262	38.3626	36.4952	19.224	18.6874	20.81	23.8216	10.6004	9.82917	10.9696	9.61026	2493.74	-0.67536	0.430747	-1.56788	0.116909	0.999953
ENSG00000204351.11_2	chr6	31926857	31937532	SKIV2L	0	0	72.9522	0	0	0	0	1.92516	2.02762	0.958252	1.12763	0	0.378385	1.15863	1.52216	0.407499	0.435549	0.42739	0.511294	0.365509	0.613033	0.835795	0.448717	0.744439	13.7307	-3.43695	2.19264	-1.5675	0.116999	NA
ENSG00000232818.2_4	chr7	23530092	23530983	RPS2P32	7.57685	9.48154	41.2756	39.4918	9.15537	32.5709	50.0484	63.5302	68.9391	22.998	37.2119	34.3452	0.904325	0	0	0	1.30998	0	0	0	0	0	0	0	69.6373	-1.11456	0.711053	-1.56747	0.117004	0.999953
ENSG00000265611.1	chr17	40666206	40666325	MIR5010	3.78843	13.4322	2.87969	3.11777	5.08632	14.7094	3.0029	1.92516	8.11048	13.4155	10.1487	3.03046	1.30612	3.48846	2.15961	1.3097	1.39562	4.99666	3.36318	1.50987	2.82159	3.57838	3.4045	1.85153	13.9471	1.43632	0.917501	1.56547	0.117474	NA
ENSG00000196668.3_2	chr12	116971227	116974323	LINC00173	56.8264	24.494	22.0776	5.19629	39.6733	39.9256	27.0261	18.289	148.016	115.948	109.38	122.229	2.00031	1.09397	1.83567	0.5358	2.94402	2.54458	2.05157	0.743507	2.95583	2.85586	3.31897	5.1237	121.755	0.810902	0.518246	1.56471	0.117652	0.999953
ENSG00000273428.3_5	chr22	30831531	30832234	AC004832.6	2.84132	9.48154	0.959897	0	0	2.10135	0	0.962578	0	3.83301	0	0	0.458329	1.13166	0.253354	0	0	0	0	0	0	0	0	0.120707	3.51833	3.0667	1.96092	1.56391	0.117839	NA
ENSG00000168675.18_3	chr18	13217497	13652754	LDLRAD4	356.112	297.878	38.3959	67.5517	98.6745	84.0538	34.0329	22.1393	192.624	134.155	352.949	315.168	3.02906	3.67341	0.676643	1.00537	0.967965	1.63624	0.830458	0.415299	2.29864	2.43343	4.15189	3.29675	332.959	1.1739	0.750875	1.56338	0.117964	0.999953
ENSG00000205927.4_3	chr21	34398153	34401504	OLIG2	103.235	136.692	599.935	565.356	126.141	153.398	802.776	731.56	39.5386	20.1233	10.1487	10.1015	3.44519	3.64106	8.72176	19.7094	4.28735	2.37271	27.318	22.3627	1.19514	0.960829	0.336202	0.302754	554.147	-1.25434	0.802351	-1.56333	0.117974	0.999953
ENSG00000205129.8_2	chr4	186347403	186370980	C4orf47	17.0479	24.494	7.67917	16.6281	24.4143	16.8108	16.0155	6.73805	38.5248	40.2466	15.7869	27.2741	1.54088	1.78537	0.603675	1.3862	2.25502	1.49779	0.95158	0.660734	3.22575	3.35628	1.38707	1.89988	42.376	0.850578	0.544318	1.56265	0.118135	0.999953
ENSG00000132768.13_2	chr1	44435672	44439041	DPH2	799.358	906.277	1045.33	1112.01	797.534	728.116	1218.18	1076.16	890.126	792.474	1084.78	953.585	28.9502	30.9121	41.4421	40.2146	30.0824	27.3087	48.9092	42.894	25.5652	36.2365	37.9544	31.7989	1912.89	-0.392858	0.251476	-1.56221	0.118239	0.999953
ENSG00000253981.5_4	chr8	8093525	8102189	ALG1L13P	53.9851	45.0373	31.6766	17.6674	45.7768	30.4695	34.0329	26.9522	48.6629	34.4971	20.2974	22.2234	3.35649	2.59535	1.96763	1.62805	3.30584	2.86587	3.36931	2.54032	4.41904	4.90163	2.67678	1.90977	68.9837	0.757486	0.484905	1.56213	0.118257	0.999953
ENSG00000107611.15_4	chr10	16865965	17171816	CUBN	285.079	317.632	297.568	372.054	549.322	488.563	707.684	694.019	203.776	262.561	470.223	463.66	2.15832	2.49029	2.47718	3.01209	4.38919	4.8004	5.25491	5.36285	2.03423	2.49729	3.40231	3.49354	858.254	-0.517704	0.331595	-1.56125	0.118464	0.999953
ENSG00000063015.19_4	chr17	27281919	27333458	SEZ6	72.9272	87.7042	23.9974	39.4918	31.5352	26.2668	46.0445	37.5406	86.1739	37.3718	14.6592	4.04061	1.482	1.917	0.600059	1.35755	0.893093	0.856942	1.23868	1.43069	2.27325	0.963699	0.399337	0.127786	85.0665	1.19976	0.768917	1.56033	0.118682	0.999953
ENSG00000274354.1_6	chr18	56178830	56179542	AC105105.3	6.62974	0.790128	0	0	4.06905	6.30404	0	0	0	1.9165	19.1698	1.01015	0	0.193652	0	0	0	0.911069	0	0	0	0.376595	2.4276	0.483178	6.43851	3.85154	2.46852	1.56026	0.118697	NA
ENSG00000272288.5_5	chr6	34664094	34665247	AL451165.2	48.3024	48.9879	46.075	27.0207	62.053	45.1789	33.0319	30.8025	28.3867	36.4136	12.404	18.1828	11.2372	11.3304	11.6432	6.89977	14.6996	10.6539	7.90834	7.49752	8.0508	9.95392	1.72499	4.58507	73.6347	0.736028	0.472202	1.55872	0.119063	0.999953
ENSG00000214050.7_4	chr8	28205804	28347835	FBXO16	178.056	180.939	128.626	171.477	187.176	224.844	149.144	169.414	306.171	346.887	153.358	211.122	13.7052	15.2256	12.2066	16.8278	14.653	19.8128	11.3338	14.3633	28.7976	36.306	12.2785	16.5132	404.318	0.492807	0.316333	1.55787	0.119263	0.999953
ENSG00000258712.2_4	chr15	22015703	22016791	CXADRP2	0	0	11.5188	15.5889	0	0	0	2.88774	3.04143	0.958252	0	2.02031	0	0	0	1.12743	0	0.255644	0.154323	0.337909	0.252277	0.162642	0	0.234627	6.03207	-3.64318	2.33865	-1.55782	0.119276	NA
ENSG00000259519.1_5	chr15	45462542	45492156	AC051619.4	0.947106	1.58026	1.91979	0	5.08632	1.05067	0	0	6.08286	2.87476	0	0	1.07846	1.97337	1.48954	0.026362	0.904401	0.655623	1.88031	0.540259	1.21802	1.43026	0	0.260863	3.29725	3.88568	2.49438	1.55777	0.119287	NA
ENSG00000130876.11_2	chr19	33699570	33716756	SLC7A10	24.6248	13.4322	8.63907	10.3926	18.3107	12.6081	11.0106	1.92516	18.2486	25.8728	23.6803	3.03046	1.10815	0.607635	0.750969	0.485243	0.891916	0.626925	0.507389	0.297315	0.831967	0.989781	1.13983	0.274033	28.4808	1.01075	0.649039	1.5573	0.119399	0.999953
ENSG00000114923.16_4	chr2	220492049	220506702	SLC4A3	641.191	1020.85	527.943	475.98	784.31	687.14	709.686	716.158	1641.36	1160.44	1070.12	777.818	13.1857	22.3906	12.5722	11.7506	19.4116	14.6096	15.6691	15.9989	41.6401	29.2615	24.1739	19.553	1714.82	0.472923	0.30422	1.55454	0.120055	0.999953
ENSG00000184967.6_2	chr12	132628993	132637018	NOC4L	790.834	1069.83	1213.31	1056.92	995.901	981.329	1452.4	1467.93	1146.62	772.351	1430.97	992.981	34.4565	50.9022	64.1102	59.2263	50.0557	47.4672	71.6146	71.5789	59.7281	40.8602	67.6042	45.1076	2243.33	-0.384919	0.247654	-1.55426	0.120122	0.999953
ENSG00000243518.1_5	chr3	155119118	155121188	AC108729.2	11.3653	8.69141	0	1.03926	1.01726	0	0	0	2.02762	0	0	0	1.01728	0.713843	0	0.064787	0.052863	0	0.044843	0	0.071396	0	0	0	4.01235	3.47903	2.23934	1.5536	0.120281	NA
ENSG00000100678.18_3	chr14	70510934	70655787	SLC8A3	30.3074	30.815	74.8719	64.434	61.0358	60.939	87.0842	50.0541	56.7734	48.8708	78.9343	94.9544	0.511914	0.623937	1.56183	1.02292	1.11892	1.2925	1.77756	1.05416	0.567377	1.272	1.49752	1.69367	124.033	-0.688063	0.443041	-1.55304	0.120412	0.999953
ENSG00000121207.11_3	chr4	155548097	155674270	LRAT	55.8793	71.1115	61.4334	47.8058	95.6227	88.2565	208.201	310.913	79.0772	33.5388	117.274	114.147	1.05192	1.02603	1.44043	1.127	1.59427	1.53713	3.21593	5.9619	1.52678	1.08576	2.20716	2.15574	215.752	-0.78668	0.506812	-1.55221	0.120611	0.999953
ENSG00000103034.14_5	chr16	58496750	58547532	NDRG4	3176.59	3507.38	1777.73	1604.61	1659.16	1618.04	1841.78	1695.1	5054.86	4060.11	2917.19	2454.67	76.5758	90.664	48.7831	28.5304	35.4695	27.1321	30.4801	29.8667	103.383	73.8417	73.5436	32.8771	5260.05	0.553666	0.356935	1.55117	0.120862	0.999953
ENSG00000285269.2_2	chr9	98997613	99114340	AL160269.1	5.68264	5.5309	0.959897	7.2748	0	0	2.00194	3.85031	0	0	3.3829	4.04061	0.412305	1.01717	0.10018	0.591681	0.19483	0.603079	0.44572	0.737986	0.536128	0.304876	0.29769	0.39391	5.46441	-3.55347	2.2914	-1.55079	0.120953	NA
ENSG00000279507.1_6	chr3	128633676	128633903	AC112484.4	4.73553	0.790128	8.63907	10.3926	3.05179	1.05067	1.00097	8.66321	1.01381	0	6.7658	0	0	0	1.63172	4.41196	0	0.342755	0	0	0	0	0	0.377747	7.62996	-1.86301	1.20137	-1.55074	0.120963	NA
ENSG00000260966.1_5	chr11	102921416	102926528	AP001486.2	132.595	97.1858	85.4308	78.9836	71.2084	107.169	59.0571	66.4179	66.9115	125.531	60.8922	67.6803	0	0	0	0	0	0	0	1.07795	0	0	0	1.35711	170.858	0.520155	0.335517	1.55031	0.121067	0.999953
ENSG00000284128.1_4	chr22	25040758	25049323	AP000356.3	24.6248	13.4322	14.3985	12.4711	4.06905	8.40538	6.00581	1.92516	49.6767	35.4553	1.12763	0	3.60692	2.29658	2.82084	2.72188	1.04405	1.28499	0.883896	0.714086	9.7643	6.09552	0.364938	0.28661	28.5301	1.93267	1.24666	1.55027	0.121076	0.999953
ENSG00000279077.1_6	chr18	77112458	77114567	AC023090.2	1.89421	7.11115	31.6766	10.3926	8.1381	7.35471	11.0106	13.4761	0	11.499	6.7658	15.1523	0.152921	0.327189	1.20965	0	0	0.439805	0.491073	0	0.044287	0	0.389167	0.65173	21.245	-1.24702	0.804448	-1.55016	0.121103	NA
ENSG00000145920.14_3	chr5	175223313	175311023	CPLX2	1271.96	1976.9	935.899	904.154	493.373	603.086	920.891	886.535	1891.77	1755.52	67.658	96.9747	28.1886	14.9152	18.1379	16.0011	4.27755	6.30337	4.11043	6.51602	18.3452	22.8361	1.48309	2.10196	1992.31	1.35773	0.875866	1.55015	0.121105	0.999953
ENSG00000277734.7_3	chr14	23016447	23021097	TRAC	13.2595	14.2223	17.2781	27.0207	10.1726	11.5574	23.0223	18.289	5.06905	1.9165	12.404	12.1218	1.27983	1.4691	1.70915	2.73185	1.10352	1.01056	2.32518	1.90951	0.542379	0.184434	1.01556	1.28217	27.8371	-1.10132	0.710533	-1.54999	0.121143	0.999953
ENSG00000187955.11_3	chr8	121072019	121384275	COL14A1	273.714	346.076	1485.92	1313.62	1389.58	1152.59	786.761	721.934	129.768	113.074	294.312	333.351	4.18362	6.22232	19.6473	18.3227	19.2989	15.4989	11.1848	9.9786	2.19788	2.06645	4.47831	4.39651	1403.34	-0.960249	0.620027	-1.54872	0.121449	0.999953
ENSG00000183891.5_2	chr2	20096404	20101747	TTC32	443.246	329.483	256.292	277.482	383.508	437.08	259.251	238.719	183.5	234.772	158.996	216.173	26.3684	16.269	17.6912	16.1336	21.7925	24.8011	18.5785	16.7923	12.0241	16.4263	11.6341	13.6495	572.797	0.467303	0.302064	1.54703	0.121855	0.999953
ENSG00000267374.1_6	chr18	36786888	37380282	AC016205.1	0	1.58026	91.1902	98.7294	141.4	163.905	279.27	317.651	124.699	148.529	75.5514	109.097	0	0.084624	1.26926	1.70854	5.05693	6.70317	10.5291	6.67747	4.8727	0.777332	2.82449	2.11912	260.685	-1.72582	1.11696	-1.54511	0.12232	0.999953
ENSG00000175206.10_2	chr1	11905766	11908402	NPPA	3.78843	7.90128	19.1979	12.4711	18.3107	3.15202	11.0106	12.5135	1.01381	0.958252	22.5527	4.04061	0.388864	1.00777	2.0824	1.5089	1.73159	0.448417	1.24714	1.43426	0.218585	0.806338	2.34832	0.692037	19.6023	-1.58621	1.02674	-1.5449	0.122371	NA
ENSG00000226144.2_2	chr20	35677657	35678110	RPS27AP3	0.947106	6.32103	0	0	4.06905	0	0	0	0	3.83301	0	0	0.355356	1.21651	0	0	0.803893	0	0	0	0	0	0	0	2.66201	4.76803	3.08748	1.54431	0.122514	NA
ENSG00000099994.10_2	chr22	24577227	24585078	SUSD2	129.754	211.754	128.626	135.103	228.884	244.807	244.236	265.672	569.762	441.754	64.2751	46.4671	3.33878	5.59323	3.83741	3.9417	6.07698	6.57428	6.49277	7.12547	16.0181	13.4556	1.37723	1.25075	455.298	1.08893	0.705127	1.54431	0.122514	0.999953
ENSG00000172426.15_2	chr6	43612783	43640336	RSPH9	99.4462	127.211	62.3933	107.043	106.813	133.435	108.105	97.2204	164.237	172.485	101.487	60.6092	3.84285	5.47439	2.81671	5.28015	4.34849	6.05544	5.61625	2.39905	7.16944	3.92991	5.22804	2.85611	224.638	0.586383	0.379762	1.54408	0.122569	0.999953
ENSG00000250155.1_5	chr5	36666316	36725297	AC008957.1	12.3124	5.5309	11.5188	22.8637	4.06905	11.5574	15.0145	11.5509	8.11048	0.958252	12.404	17.1726	1.53414	0.628397	1.77445	2.39452	0.505168	1.62191	1.78522	1.24276	1.14617	0.23787	1.13995	1.90716	22.1278	-1.1514	0.746273	-1.54287	0.122863	NA
ENSG00000236438.7_5	chr3	197880158	197949384	FAM157A	117.441	129.581	94.0699	168.36	277.713	295.239	148.143	180.002	229.121	162.903	124.04	57.5788	5.54213	5.51333	4.74702	8.00384	9.58467	10.0974	5.12648	5.11016	10.1525	6.54574	4.37255	1.82867	331.869	0.628222	0.407259	1.54256	0.122937	0.999953
ENSG00000238178.6_5	chrX	16171064	16188992	AC078993.1	0.947106	3.16051	6.71928	1.03926	12.2072	1.05067	8.00774	10.5884	1.01381	5.74951	22.5527	44.4468	0.60571	0.25267	0.31702	0.105409	0.467421	0.077852	0.812667	0.366806	0.320019	0.243795	2.96946	1.72145	20.018	-1.53752	0.997075	-1.54204	0.123065	NA
ENSG00000137868.18_4	chr15	74471807	74504608	STRA6	97.552	125.63	583.617	557.042	140.382	153.398	669.648	725.784	557.596	364.136	199.591	147.482	3.56255	4.23118	21.7561	20.9422	7.02055	6.38791	23.3667	25.929	22.6554	15.0751	7.42192	6.30962	724.255	-1.20054	0.77877	-1.54158	0.123175	0.999953
ENSG00000232891.1_6	chr6	150921970	150926986	AL450344.3	9.47106	4.74077	1.91979	0	0	15.7601	1.00097	0	4.05524	1.9165	4.51053	2.02031	1.31483	0.654396	0.389533	0	0.20276	1.24671	0.076655	0	0.27316	0.652841	0.206499	0.229367	7.48917	2.16864	1.40731	1.54098	0.123321	NA
ENSG00000132825.6_2	chr20	58511723	58515352	PPP1R3D	33.1487	31.6051	203.498	296.188	229.901	240.604	310.3	224.281	290.964	252.02	285.291	314.158	0.873028	0	0	0	0	0	0	0	7.84734	7.64759	0	0	453.841	-1.01702	0.66	-1.54093	0.123333	0.999953
ENSG00000283583.1_5	chr22	18968208	18968838	AC007326.3	12.3124	4.74077	0.959897	2.07851	2.03453	6.30404	7.00678	0.962578	7.09667	7.66601	1.12763	0	1.37488	0.721733	0.507263	0.40316	0.776766	0.978282	1.32923	0.283393	1.0423	1.98471	0.413098	0	8.62159	2.01373	1.30694	1.5408	0.123366	NA
ENSG00000205277.9_2	chr7	100612904	100662230	MUC12	66.2974	45.8274	85.4308	126.789	75.2775	97.7126	132.128	110.697	75.022	52.7038	99.2317	59.5991	11.0917	6.43734	6.41122	20.9598	0.073731	20.9125	28.036	27.3115	14.3441	13.025	14.01	11.3933	171.099	-0.571847	0.371175	-1.54064	0.123405	0.999953
ENSG00000146197.8_4	chr6	35182196	35220856	SCUBE3	6422.33	7223.35	4015.25	4155.99	5013.07	5340.57	4876.72	4846.58	5988.58	5692.97	4298.54	4171.93	39.1967	85.3363	50.6818	52.512	31.881	37.0286	58.1878	28.5698	75.4589	76.4597	47.7264	48.3242	10423.8	0.437551	0.284053	1.54038	0.123467	0.999953
ENSG00000117643.14_3	chr1	25943959	26112698	MAN1C1	229.2	289.977	845.669	779.443	675.463	603.086	361.349	407.171	236.218	195.483	726.196	704.077	4.23305	5.27438	11.5537	15.9838	13.278	11.4746	6.61068	7.60044	5.13315	4.65264	12.2702	12.9148	1016.95	-0.913616	0.593825	-1.53853	0.12392	0.999953
ENSG00000114861.20_5	chr3	71001968	71633144	FOXP1	554.057	467.756	498.186	412.585	395.715	425.523	304.294	312.838	584.969	663.11	276.27	413.153	14.305	17.4075	17.3376	19.6565	17.7698	17.6892	17.6161	16.671	19.3592	27.4272	12.4587	14.3914	891.771	0.470747	0.306145	1.53766	0.124132	0.999953
ENSG00000274441.1_5	chr5	36636121	36649449	AC008957.2	4.73553	3.16051	13.4386	7.2748	2.03453	1.05067	3.0029	3.85031	2.02762	0	2.25527	10.1015	0.962081	0.130013	0.852479	0.813311	0.332523	0.234341	0.048292	0.07872	0.705291	0.240345	0.29213	1.36649	8.96762	-1.72363	1.12154	-1.53684	0.124333	NA
ENSG00000233296.1_4	chr2	677186	697371	AC092159.2	2.84132	11.8519	4.79948	16.6281	6.10358	4.20269	18.0174	11.5509	8.11048	0.958252	16.9145	15.1523	0.789907	0.776004	0.469985	1.37193	0.558454	0.93398	0.543376	0.844835	0.849529	0.461605	1.19944	0.944898	19.642	-1.25462	0.816425	-1.53672	0.124361	NA
ENSG00000165443.11_2	chr10	60936350	61007534	PHYHIPL	251.93	216.495	271.651	196.42	206.504	253.212	151.146	164.601	322.392	338.263	94.7212	131.32	2.39197	2.09282	8.727	2.17357	7.87216	8.63639	4.34543	5.3617	3.67095	3.21626	2.409	4.2777	436.457	0.683495	0.445514	1.53417	0.124987	0.999953
ENSG00000049239.12_3	chr1	9294834	9331396	H6PD	2241.8	2598.73	2386.3	2200.11	3036.53	3330.63	2261.19	2436.29	4373.58	3703.64	2304.88	2231.43	21.3841	24.8844	24.5989	22.8012	30.3861	32.5968	21.7943	23.5755	41.9284	40.8391	21.4562	21.1679	5557.6	0.453928	0.295981	1.53364	0.125119	0.999953
ENSG00000129990.14_3	chr19	55682567	55691809	SYT5	111.759	129.581	80.6313	42.6095	44.7596	40.9763	100.097	41.3909	467.367	294.183	18.0421	20.2031	1.84354	4.04319	3.61141	0.674064	2.406	1.3612	1.75827	2.57596	16.0653	8.90705	0.489897	0.562065	232.927	1.38867	0.905784	1.53312	0.125247	0.999953
ENSG00000269373.1_5	chr19	21021321	21030223	AC008739.2	2.84132	8.69141	2.87969	3.11777	8.1381	9.45606	1.00097	1.92516	6.08286	3.83301	3.3829	0	0.542926	1.05234	0.487689	0.578142	1.14195	0.886541	0.274216	0.592918	1.05836	0.737547	0.270404	0	8.67005	1.722	1.12343	1.53281	0.125323	NA
ENSG00000285700.1_1	chr15	95831163	95834872	AC104260.3	54.9322	75.0622	18.238	8.31406	15.2589	12.6081	27.0261	6.73805	24.3315	31.6223	11.2763	11.1117	1.49879	0.839507	0.890461	0.715142	0.739778	0.864226	1.97784	0.36408	1.64316	1.6131	0.805842	0.724317	50.1816	1.14425	0.74659	1.53263	0.125368	0.999953
ENSG00000177989.13_3	chr22	50968139	50971009	ODF3B	11.3653	23.7038	31.6766	6.23554	57.984	36.7736	22.0213	27.9148	59.8148	42.1631	10.1487	4.04061	0.620321	1.00077	1.06508	0.661065	3.3749	2.52551	1.25108	1.91741	4.30665	3.30741	0.435696	0.577211	56.3167	1.19281	0.77873	1.53173	0.125588	0.999953
ENSG00000228444.2_6	chr13	76205407	76206271	AL137244.1	0.947106	0.790128	0	5.19629	1.01726	1.05067	4.00387	11.5509	1.01381	0	4.51053	0	0.186511	0.159623	0	0.667426	0	0.214564	0.502466	1.15131	0	0.09983	0.408961	0	4.98809	-2.20687	1.44087	-1.53163	0.125614	NA
ENSG00000270999.1_2	chr2	90458201	90458671	IGKV1OR2-118	3.78843	0.790128	0	11.4318	0	0	2.00194	0.962578	0	0.958252	2.25527	6.06092	0.697621	0.37336	0.321257	2.38978	0	0	0.611632	0.425172	0	0.440398	0.271151	1.38624	4.65382	-2.64199	1.72523	-1.53139	0.125674	NA
ENSG00000105464.3_2	chr19	48898132	48948188	GRIN2D	67.2445	137.482	105.589	68.591	101.726	79.8512	65.0629	78.9314	150.044	144.696	54.1264	46.4671	1.28757	2.4054	1.81841	1.27677	1.86218	1.45157	1.24512	1.40455	2.65837	2.89853	0.836031	0.86578	185.914	0.714369	0.466551	1.53117	0.125727	0.999953
ENSG00000080298.15_4	chr9	3218297	3526004	RFX3	3386.85	3141.55	2138.65	2056.69	2331.57	2270.5	1923.86	2134.04	2293.24	3131.57	1859.47	2337.5	20.2389	31.8749	23.171	24.4526	25.3267	25.6968	20.2225	21.9719	24.8094	36.373	15.4627	33.8062	4875.31	0.396613	0.259056	1.53099	0.125771	0.999953
ENSG00000188649.13_3	chr10	97667360	97792441	CC2D2B	5.68264	9.48154	23.0375	21.8244	14.2417	13.6588	23.0223	37.5406	10.1381	12.4573	19.1698	10.1015	0.432059	0.473232	0.537604	1.61713	0.936855	0.498459	0.83873	1.18407	0.822022	1.62575	1.43121	1.34464	33.6579	-1.00172	0.654566	-1.53035	0.125929	0.999953
ENSG00000136859.9_2	chr9	129849611	129885162	ANGPTL2	829.665	789.338	1163.39	1147.34	943.003	1088.5	1067.03	1220.55	832.338	710.065	1140.04	1031.37	20.2635	20.7729	31.4891	31.1314	24.7291	28.9345	26.7588	30.3883	22.3372	11.8448	28.4834	25.2153	2005.49	-0.391507	0.25584	-1.53028	0.125947	0.999953
ENSG00000154545.16_3	chrX	51927919	51935364	MAGED4	82.3983	109.038	202.538	196.42	129.192	139.74	155.15	166.526	184.514	398.633	115.019	591.95	99.1219	105.244	137.858	138.93	117.99	102.348	142.273	157.392	159.908	132.092	76.3076	73.5767	420.127	-0.533303	0.34898	-1.52818	0.126468	0.999953
ENSG00000159212.12_2	chr21	36041688	36090525	CLIC6	70.0859	89.2845	160.303	160.046	484.217	355.128	303.293	245.457	30.4143	40.2466	252.59	312.137	1.80788	1.90122	3.36733	3.50917	9.22871	7.03621	3.12249	4.94578	0.872476	1.06777	4.83156	6.5731	421.131	-1.09619	0.717338	-1.52813	0.126479	0.999953
ENSG00000228716.6_3	chr5	79922047	79950802	DHFR	13150.6	8444.1	5794.9	6869.49	7029.29	7246.49	6226.02	7119.23	9521.71	10591.6	6594.4	8146.89	285.061	217.068	155.268	172.508	177.28	176.311	41.5117	43.2171	238.029	114.849	141.26	173.157	16180.4	0.431131	0.282212	1.52768	0.126591	0.999953
ENSG00000276744.1_6	chr15	75745305	75746288	AC105137.2	9.47106	11.8519	30.7167	28.0599	8.1381	3.15202	26.0252	9.62578	21.29	23.9563	28.1908	22.2234	0	1.15903	0	0	0.926019	0.377231	0	0	0	2.87034	0	0	37.3167	-1.05817	0.692726	-1.52755	0.126624	0.999953
ENSG00000144488.14_2	chr2	239008798	239041928	ESPNL	33.1487	7.90128	39.3558	28.0599	71.2084	83.0032	119.115	81.8192	75.022	49.8291	107.125	82.8326	0.65878	0.210803	0.83113	1.76971	1.48767	2.29604	3.68285	1.62235	1.94322	1.04172	1.88959	1.60199	129.738	-0.585268	0.383257	-1.52709	0.126738	0.999953
ENSG00000115884.10_2	chr2	20400558	20425194	SDC1	2678.42	3003.28	5892.81	5606.79	4077.19	4087.12	5817.63	5779.32	4056.26	3469.83	4042.56	3549.68	29.1215	40.623	79.9333	75.9144	99.8677	116.007	161.545	63.0932	124.39	50.9023	109.591	99.0144	8735.06	-0.506053	0.331525	-1.52644	0.1269	0.999953
ENSG00000171790.15_3	chr1	41481269	41488909	SLFNL1	16.1008	22.9137	59.5136	49.8843	15.2589	32.5709	48.0465	31.7651	43.5939	27.7893	33.829	48.4874	0.338321	0.520472	1.23073	1.10495	0.502712	0.839012	1.27301	0.722264	0.951091	0.941875	0.735148	0.926876	72.2138	-0.807509	0.529196	-1.52592	0.127031	0.999953
ENSG00000285184.2_2	chr1	150017636	150039758	AC244033.2	127.859	97.9759	40.3157	68.591	47.8114	72.4964	58.0561	45.2412	107.464	129.364	87.9554	75.7615	4.10468	2.73043	1.87017	2.10829	1.98462	2.21063	1.94655	1.72989	3.4567	5.69218	3.37009	2.12945	160.175	0.609089	0.399278	1.52548	0.12714	0.999953
ENSG00000133134.11_3	chrX	102564274	102565974	BEX2	773.786	598.127	599.935	597.573	930.796	1026.51	734.71	725.784	688.377	841.345	489.393	526.29	66.9943	56.5993	58.9157	58.3327	88.2157	97.4592	65.1979	69.4809	61.7902	90.6994	40.5554	45.6064	1430.37	0.400807	0.262901	1.52455	0.12737	0.999953
ENSG00000095383.19_3	chr9	100961281	101018003	TBC1D2	20.8363	28.4446	54.7141	30.1385	84.4328	43.0776	79.0765	71.2308	15.2072	35.4553	59.7646	53.5381	0.583889	0.757272	1.66141	0.987651	2.49978	1.3376	2.27285	1.99845	0.693021	1.15259	2.44106	1.4801	97.039	-0.7062	0.463282	-1.52434	0.127423	0.999953
ENSG00000240776.1_5	chr3	113569084	113569578	AC079944.1	0	0.790128	1.91979	4.15703	0	1.05067	12.0116	0	1.01381	0	2.25527	0	0	0.245464	0	0	0	0.186223	1.86146	0	0.329733	0	0	0	3.82133	-2.53542	1.66352	-1.52412	0.127478	NA
ENSG00000182472.8_4	chr19	39220827	39260544	CAPN12	17.0479	11.0618	47.0349	34.2955	37.6387	60.939	40.0387	39.4657	24.3315	18.2068	91.3383	46.4671	0.190997	0.502873	1.55636	4.30191	2.41591	2.67095	2.11321	2.24666	0.842275	1.05012	2.5115	1.68541	77.9577	-0.985853	0.646912	-1.52394	0.127525	0.999953
ENSG00000095370.19_3	chr9	130500596	130541020	SH2D3C	451.77	544.398	247.653	231.754	729.378	482.259	400.387	432.198	639.714	482.001	661.921	459.62	14.4031	17.9382	8.47724	8.37637	25.2383	16.7018	11.0116	14.6639	23.1347	18.4474	20.0647	12.6845	966.827	0.542056	0.355905	1.52303	0.12775	0.999953
ENSG00000228624.7_5	chr6	114290865	114792869	HDAC2-AS2	33.1487	47.4077	69.1126	67.5517	35.6042	28.3682	80.0774	58.7173	34.4696	63.2446	56.3817	56.5686	2.49757	3.79555	5.12398	5.9415	3.36505	2.60664	7.29307	3.29452	5.03676	4.90289	5.05711	4.15208	106.123	-0.678019	0.445427	-1.52218	0.127964	0.999953
ENSG00000156510.12_2	chr10	70980059	71027315	HKDC1	102.287	97.9759	8.63907	8.31406	29.5006	23.1148	8.00774	4.81289	1.01381	4.79126	5.63817	10.1015	2.62351	3.59837	0.283329	0.261078	1.33619	0.719617	0.466744	0.577617	0.050662	0.175817	0.575471	0.268177	51.216	1.57998	1.03848	1.52143	0.128151	0.999953
ENSG00000153714.5_2	chr9	12775020	12822130	LURAP1L	29.3603	50.5682	9.59897	10.3926	16.2762	6.30404	9.00871	24.0645	36.4972	48.8708	10.1487	10.1015	1.16559	1.01567	0.750332	0.58023	0.959956	0.412204	0.270086	1.59275	2.71997	2.87389	0.52558	0.55407	44.3048	1.24112	0.81581	1.52134	0.128175	0.999953
ENSG00000197903.7_2	chr6	27114197	27114577	HIST1H2BK	195.104	154.865	195.819	224.48	166.831	177.564	255.247	290.699	168.293	208.899	244.696	255.569	0	0	3.20388	2.23718	0	2.22272	0	0	0	0	0	0	425.428	-0.445759	0.293131	-1.52068	0.12834	0.999953
ENSG00000047346.12_5	chr15	52873514	53002014	FAM214A	485.866	458.274	376.28	308.659	407.922	374.04	296.287	374.443	564.692	698.566	430.756	457.6	15.2985	14.5008	10.0425	9.86523	13.2136	14.7457	9.39506	12.8389	19.2625	25.3259	10.1845	12.4192	879.416	0.397935	0.261794	1.52003	0.128503	0.999953
ENSG00000129354.11_3	chr19	10683347	10697991	AP1M2	229.2	154.865	0	14.5496	316.369	289.986	48.0465	48.1289	16.221	20.1233	469.095	366.686	18.4192	15.6213	0	2.84586	26.4366	29.554	4.73414	4.46977	3.34904	2.75223	39.0641	31.3931	329.082	1.95644	1.28778	1.51923	0.128705	0.999953
ENSG00000106992.18_4	chr9	130628759	130640022	AK1	94.7106	65.5806	48.9547	59.2377	78.3293	95.6113	70.0678	74.1185	109.492	66.1194	33.829	52.528	30.0395	28.9503	24.1927	33.9781	33.4384	31.2982	25.6714	31.243	44.7778	25.5472	22.2469	22.5422	141.872	0.604796	0.398156	1.51899	0.128764	0.999953
ENSG00000260577.2_5	chr16	68678151	68680071	AC126773.2	87.1338	60.8399	0.959897	16.6281	21.3625	15.7601	32.031	28.8774	111.519	108.282	54.1264	34.3452	9.40879	9.20309	1.95958	2.92379	4.33327	4.95487	6.84415	6.87085	21.2208	20.4783	7.93742	6.27303	95.2533	1.24633	0.820569	1.51887	0.128796	0.999953
ENSG00000169174.10_2	chr1	55505221	55530525	PCSK9	632.667	662.127	1606.87	1484.06	1431.29	1222.98	2262.19	2365.06	1329.11	941.003	1147.93	829.336	13.122	14.4095	22.9799	21.0998	18.3712	19.8523	29.0377	50.5546	32.271	22.7639	24.5401	17.4125	2667.68	-0.617277	0.407157	-1.51607	0.129502	0.999953
ENSG00000121753.12_4	chr1	32192718	32230494	ADGRB2	1975.66	2793.89	1674.06	1722.05	2559.43	2398.69	2513.43	2695.22	5139.01	3561.82	1986.89	1419.27	36.1727	56.3695	34.3001	50.7318	50.7899	44.4153	52.9606	48.5623	103.011	72.4101	36.421	29.9473	5108.02	0.601784	0.396939	1.51606	0.129504	0.999953
ENSG00000232653.8_4	chr15	32885657	32899511	GOLGA8N	50.1966	36.3459	17.2781	36.374	8.1381	42.0269	18.0174	7.70063	20.2762	26.8311	19.1698	10.1015	2.62982	2.09778	2.14659	1.69167	1.1513	1.76374	0.788801	0.736097	0.844034	1.60348	1.02911	0.689706	48.608	0.789243	0.520863	1.51526	0.129707	0.999953
ENSG00000263006.6_2	chr18	109065	122219	ROCK1P1	44.514	27.6545	22.0776	17.6674	33.5697	38.8749	26.0252	28.8774	55.7596	60.3699	27.0632	35.3554	3.32014	3.83433	2.21744	2.49164	1.89446	3.64654	1.43301	3.1293	3.41354	4.07046	1.68824	2.77203	69.9709	0.706579	0.46641	1.51493	0.12979	0.999953
ENSG00000113205.5_3	chr5	140480057	140483411	PCDHB3	128.806	101.136	93.11	121.593	111.899	95.6113	99.0958	47.1663	195.665	156.195	75.5514	56.5686	5.20635	0	0	0	4.40871	0	3.44382	2.59782	0	0	0	2.56108	214.116	0.675174	0.445777	1.5146	0.129873	0.999953
ENSG00000196116.7_2	chr9	100174232	100258407	TDRD7	252.877	252.841	171.822	125.75	334.68	399.256	136.132	179.04	141.933	209.857	158.996	219.203	6.17928	6.20035	4.73679	3.36396	9.18939	10.5169	3.60824	4.17696	3.76919	5.84508	4.40068	5.43055	434.745	0.626765	0.414377	1.51255	0.130394	0.999953
ENSG00000111783.12_2	chr12	106976685	107156581	RFX4	2035.33	2057.49	1948.59	1862.35	2120.99	2272.61	1597.54	1457.34	1507.54	1581.12	979.913	1085.92	62.6803	38.3786	46.8157	46.257	66.9616	54.9689	39.2814	30.8352	38.4172	36.3537	22.3381	23.5266	3444.6	0.404768	0.267679	1.51214	0.130498	0.999953
ENSG00000281566.3_5	chrX	97705686	98147059	AL157778.1	195.104	179.359	148.784	167.32	112.916	99.8139	43.0416	50.0541	136.864	184.943	127.423	124.249	7.63779	7.05862	6.86072	7.55065	5.79775	4.31106	1.93733	2.29486	5.06607	7.44402	7.00296	6.55004	263.421	0.592226	0.391737	1.5118	0.130586	0.999953
ENSG00000053918.16_4	chr11	2465914	2870340	KCNQ1	13.2595	11.8519	6.71928	11.4318	44.7596	43.0776	20.0194	38.5031	57.7872	26.8311	10.1487	17.1726	0.522158	0.338534	0.244359	0.458604	1.27818	1.54112	0.800097	1.1636	1.85261	1.20628	0.385148	0.473502	50.5265	0.889531	0.588679	1.51106	0.130773	0.999953
ENSG00000140873.15_3	chr16	77281710	77469011	ADAMTS18	481.13	492.25	398.357	468.705	155.641	183.868	885.857	840.331	402.483	347.845	578.476	485.884	10.2068	10.6855	12.7558	10.9434	4.39419	4.96886	18.4803	15.1781	10.9864	10.4863	10.1039	13.2173	958.346	-0.863146	0.571347	-1.51072	0.130859	0.999953
ENSG00000253773.2_5	chr8	96216684	96822364	C8orf37-AS1	1.89421	3.16051	6.71928	15.5889	2.03453	0	13.0126	7.70063	4.05524	5.74951	5.63817	4.04061	0.187845	0.0503	0.693069	0.769965	0.41228	0.053143	1.15385	0.857208	0.672563	0.835349	0.151567	0.268904	11.6151	-1.74482	1.15519	-1.51041	0.13094	NA
ENSG00000048740.18_4	chr10	10840360	11378674	CELF2	4846.34	4458.69	1916.91	1884.17	2593	2543.68	2186.11	2287.09	2757.56	3475.58	2477.41	2944.6	54.5727	72.9153	35.4491	31.3781	50.245	48.1435	47.8432	44.9744	59.4426	61.3748	42.6211	46.1352	5773.59	0.560781	0.371349	1.51012	0.131013	0.999953
ENSG00000164483.16_4	chr6	130465460	130686570	SAMD3	14.2066	33.9755	4.79948	12.4711	15.2589	1.05067	25.0242	11.5509	83.1325	135.114	3.3829	5.05077	1.28785	2.27802	0.585795	0.722828	1.01934	0.155901	1.14067	1.53025	4.72546	10.2938	0.479489	0.88047	58.3432	1.65576	1.09659	1.50992	0.131065	0.999953
ENSG00000239470.3_5	chr11	9681985	9682467	AC011979.1	255.719	39.5064	45.1151	81.0621	84.4328	109.27	82.0794	83.7443	114.561	92.9504	55.254	93.9443	27.5954	4.20649	5.4076	9.3269	10.4995	11.8988	10.0867	10.4468	15.479	13.2673	6.75236	10.9017	187.685	0.607861	0.402639	1.50969	0.131122	0.999953
ENSG00000176244.6_2	chr10	15119522	15130775	ACBD7	954.683	920.499	799.594	765.933	775.154	847.893	674.652	703.645	804.966	849.969	385.651	522.249	17.0518	15.234	14.1665	12.2705	14.5479	15.6706	13.4737	11.2733	16.233	15.0074	5.958	9.61553	1512.91	0.450938	0.298785	1.50924	0.131237	0.999953
ENSG00000015592.16_3	chr8	27092840	27115937	STMN4	823.035	795.659	709.364	747.226	582.892	670.329	657.636	594.873	1436.57	1472.83	126.295	132.33	33.5582	31.2514	31.4938	33.9487	23.986	24.2138	26.0611	21.928	60.4473	64.0023	4.73795	5.90778	1467.48	1.10088	0.729525	1.50903	0.13129	0.999953
ENSG00000260947.1_5	chr9	33697457	33700984	AL356489.2	235.829	273.384	288.929	325.288	151.572	242.705	158.153	109.734	258.522	330.597	38.3395	40.4061	0	0	0	0	0	0	0	0	0	0	0	1.23721	412.209	1.01599	0.673757	1.50795	0.131568	0.999953
ENSG00000120322.3_3	chr5	140557371	140560110	PCDHB8	71.033	67.951	82.5511	64.434	19.328	4.20269	17.0165	28.8774	18.2486	6.70776	47.3606	29.2945	3.25392	0	0	3.07248	0.883263	0	0.839473	1.23789	1.24537	0	2.32023	0	76.6921	-0.863242	0.572824	-1.50699	0.131812	0.999953
ENSG00000167972.13_4	chr16	2325882	2390747	ABCA3	2177.4	2712.51	2006.18	1949.65	1975.52	1994.18	1631.58	1767.29	3291.84	2572.91	2238.35	1743.53	24.9827	37.2493	27.8507	29.0216	25.4909	29.2981	23.4338	24.8087	48.5632	41.4855	29.6743	25.4558	4374.59	0.371821	0.246846	1.50629	0.131994	0.999953
ENSG00000171757.15_2	chr3	169511216	169530774	LRRC34	0.947106	3.16051	136.305	144.457	34.5869	55.6857	86.0832	69.3056	68.9391	117.865	62.0198	80.8123	0.681623	0.495979	6.607	4.92431	0.93691	1.90429	4.24048	3.22426	4.12913	3.60114	2.51406	4.27651	144.483	-1.64107	1.09014	-1.50538	0.132226	0.999953
ENSG00000236217.4_2	chr10	81791724	81792149	C1DP2	0	0	0	6.23554	0	0	2.00194	0	0	0	1.12763	6.06092	0	0	0	1.26788	0	0	0.408106	0	0	0	0.21513	1.18609	2.5822	-4.7165	3.13495	-1.50449	0.132455	NA
ENSG00000263167.1_5	chr17	79109571	79110056	AC115099.1	7.57685	20.5433	4.79948	0	1.01726	17.8614	2.00194	3.85031	1.01381	5.74951	4.51053	1.01015	0.366908	2.78649	0.882238	0	0.031926	1.69614	0.678233	0.651181	0.235493	1.23558	0.578862	0.246912	11.9377	1.56434	1.04024	1.50384	0.132624	NA
ENSG00000159197.3_2	chr21	35736323	35743688	KCNE2	0	21.3335	7.67917	12.4711	4.06905	16.8108	4.00387	3.85031	18.2486	6.70776	0	0	0	1.30226	0.610944	0.863636	0.644172	1.6089	0.330834	0.921713	2.418	1.51449	0.261595	0	16.1864	2.11775	1.40835	1.5037	0.132658	NA
ENSG00000138356.13_3	chr2	201450591	201541787	AOX1	63.4561	51.3583	94.0699	93.5332	39.6733	58.8377	95.092	70.2682	85.1601	95.8252	127.423	86.8732	2.30168	0.934255	1.89563	2.16402	1.58009	1.93926	2.18364	1.5328	2.00464	2.09646	2.21473	1.54551	160.65	-0.559926	0.372381	-1.50364	0.132675	0.999953
ENSG00000152503.9_4	chr5	114460459	114516243	TRIM36	863.761	843.857	808.233	800.228	813.81	759.637	641.62	564.071	901.278	1234.23	536.753	505.077	25.213	20.2938	21.1325	18.318	23.3852	17.3653	18.9183	15.4277	23.2584	34.8447	15.5049	10.5029	1557.25	0.50714	0.337335	1.50337	0.132743	0.999953
ENSG00000164946.19_2	chr9	14734664	14910993	FREM1	94.7106	103.507	3406.67	3445.14	2158.63	2241.09	1506.46	1470.82	85.1601	47.9126	43.9777	155.564	1.64084	1.01063	40.5923	50.1648	20.8784	24.4219	23.1164	22.381	1.07213	0.584214	0.465521	1.37671	2478.32	-1.41398	0.94079	-1.50297	0.132848	0.999953
ENSG00000264235.5_5	chr18	3255434	3261848	AP005329.1	9.47106	1.58026	0.959897	0	4.06905	4.20269	0	1.92516	2.02762	2.87476	2.25527	0	1.31035	0.189434	0.224522	0.532377	0.557378	0.479638	0.591523	0.560323	0.597935	0.673656	0.601208	0.964782	4.81105	2.18896	1.45859	1.50073	0.133424	NA
ENSG00000249853.7_4	chr6	114376750	114664209	HS3ST5	82.3983	59.2596	45.1151	25.9814	61.0358	30.4695	32.031	19.2516	28.3867	36.4136	31.5737	23.2335	2.25208	1.73148	1.13396	0.775684	1.48725	0.877795	1.00601	0.685134	0.605535	1.08273	0.753738	0.596108	79.5939	0.697846	0.46502	1.50068	0.133438	0.999953
ENSG00000072195.14_1	chr2	220299568	220363009	SPEG	600.465	796.449	634.492	622.515	916.554	679.785	504.488	553.483	1490.3	893.091	1096.06	708.118	13.953	20.4505	18.4607	16.8821	19.0576	16.8426	11.8287	12.5412	35.0785	26.0878	20.1671	17.004	1590.53	0.394621	0.263056	1.50014	0.133578	0.999953
ENSG00000260450.1_4	chr16	47999583	48005598	LINC02134	17.995	15.0124	3.83959	0	5.08632	1.05067	22.0213	0.962578	4.05524	10.5408	0	0	1.59304	1.85834	0.286062	0	0.294857	0.166605	2.15472	0.725323	0.503295	0.678969	0	0	13.4935	2.47616	1.65103	1.49977	0.133675	NA
ENSG00000274276.4_3	chr21	44473301	44496472	CBSL	0	0	1.91979	1.03926	0	2.10135	5.00484	1.92516	0	0	2.25527	3.03046	75.9155	83.7743	114.427	105.961	100.268	105.724	103.249	79.8653	91.7998	97.4627	119.689	101.505	2.89399	-3.57546	2.3842	-1.49965	0.133706	NA
ENSG00000276707.1_5	chr17	35297346	35300755	AC243773.1	0.947106	7.11115	0	0	0	0	1.00097	0.962578	18.2486	3.83301	0	0	0.098493	0.516828	0	0.146857	0	0	0.082787	0.172945	1.67213	0.562397	0	0	5.40976	4.64774	3.10062	1.49897	0.133881	NA
ENSG00000140839.11_2	chr16	74442168	74455851	CLEC18B	128.806	192.001	90.2303	102.886	220.746	237.452	173.167	176.152	108.478	111.157	118.401	64.6498	7.75612	12.1342	7.20083	5.45214	16.495	19.8386	11.9665	11.6488	4.11983	4.55604	7.57225	4.68726	289.871	0.483241	0.322483	1.4985	0.134004	0.999953
ENSG00000160188.9_2	chr21	43892596	43916464	RSPH1	80.504	67.1609	22.0776	38.4525	41.7078	36.7736	66.0639	41.3909	100.367	111.157	25.9356	26.264	4.3646	4.71724	0.957554	1.46544	3.55703	1.53529	3.86477	2.66127	6.81975	6.42835	1.65662	1.91753	110.086	0.975129	0.651186	1.49747	0.134272	0.999953
ENSG00000206120.11_4	chr3	167967310	168548387	EGFEM1P	125.965	150.914	181.42	201.616	139.365	158.652	83.0803	81.8192	159.168	177.277	14.6592	33.3351	10.8909	8.05891	11.2844	16.5156	9.95816	11.546	8.37165	7.39381	13.8682	15.546	1.05442	1.91714	253.509	1.03074	0.688507	1.49707	0.134374	0.999953
ENSG00000248968.1_5	chr5	10248437	10250027	AC012640.1	0	0	9.59897	2.07851	8.1381	2.10135	5.00484	11.5509	3.04143	0	10.1487	0	0	0	1.17688	0.28201	1.06007	0.534133	0	1.15912	0.55796	0	1.33205	0	8.64567	-2.36216	1.57793	-1.497	0.134394	NA
ENSG00000136750.12_4	chr10	26505236	26593487	GAD2	7.57685	8.69141	0	2.07851	0	2.10135	17.0165	21.1767	33.4557	42.1631	0	0	0.071936	0.14745	0	0.065702	0	0.047092	1.18697	0.328981	0.562583	0.729838	0	0	22.5614	2.86286	1.91377	1.49593	0.134672	0.999953
ENSG00000226520.1_6	chr1	157995340	158000956	KIRREL1-IT1	2.84132	0	4.79948	3.11777	3.05179	1.05067	1.00097	12.5135	9.12429	6.70776	9.02106	22.2234	0.642158	0.05018	0.321202	0.4698	0.584284	0.084315	0.127354	1.12068	1.03225	0.750383	0.998154	2.29192	12.7628	-1.42503	0.952827	-1.49559	0.134762	NA
ENSG00000139211.6_2	chr12	47469490	47473734	AMIGO2	105.129	163.557	87.3506	69.6302	61.0358	55.6857	83.0803	81.8192	278.798	321.973	25.9356	34.3452	2.54201	3.82896	2.35525	1.98916	1.55766	1.82933	2.04269	2.31333	5.20981	8.30337	0.758054	1.01928	230.868	1.14878	0.7685	1.49483	0.134959	0.999953
ENSG00000102349.17_3	chrX	56258854	56314322	KLF8	149.643	174.618	119.987	187.066	164.797	147.094	114.11	109.734	283.867	274.06	151.103	112.127	1.99806	3.63136	1.35297	3.96441	3.57657	2.80237	2.98341	2.6703	5.00594	3.80915	1.43154	2.11208	333.163	0.561782	0.375829	1.49478	0.134972	0.999953
ENSG00000141433.12_2	chr18	904944	912173	ADCYAP1	127.859	147.754	133.426	141.339	106.813	147.094	115.111	91.4449	225.066	192.609	22.5527	27.2741	3.72587	2.88595	3.4683	5.41582	3.08392	3.29373	2.38397	3.41838	6.73595	7.87712	0.583705	1.15603	248.11	1.0485	0.70146	1.49473	0.134984	0.999953
ENSG00000258847.1_5	chr14	66424015	66471241	AL391261.2	0.947106	0	5.75938	4.15703	0	1.05067	4.00387	20.2141	0	0.958252	0	0	0.051481	0.17743	0.744046	0.05311	0	0.2385	0.33736	1.59433	0	0.197472	0	0	6.27531	-2.62839	1.75844	-1.49472	0.134987	NA
ENSG00000168026.18_4	chr3	39149195	39180394	TTC21A	96.6048	131.161	120.947	99.7687	210.573	198.577	151.146	123.21	283.867	240.521	126.295	136.371	3.61034	4.69214	3.78335	4.56173	10.4209	7.50132	4.63749	4.04723	12.713	10.001	3.54021	4.05627	322.451	0.54902	0.367337	1.4946	0.13502	0.999953
ENSG00000217702.2_5	chr2	74357710	74362522	AC073263.1	0.947106	4.74077	3.83959	5.19629	7.12084	1.05067	0	1.92516	18.2486	26.8311	1.12763	0	0	0	0.386064	0.60084	0.726863	0.073888	0	0.477158	1.5266	1.99488	0.371034	0	12.0069	2.14178	1.43339	1.49421	0.135122	NA
ENSG00000273238.2_5	chr4	567669	570089	TMEM271	0	19.7532	5.75938	1.03926	5.08632	1.05067	7.00678	0.962578	28.3867	22.998	2.25527	1.01015	0	0.826389	0.25589	0.079489	0.226126	0.114993	0.287242	0.067528	1.21326	1.07733	0.151165	0.07115	16.2733	1.73791	1.16322	1.49405	0.135163	NA
ENSG00000264660.2_6	chr17	20867035	20883551	AC107926.1	20.8363	17.3828	9.59897	6.23554	17.2935	3.15202	13.0126	0.962578	10.1381	9.58252	1.12763	4.04061	3.09038	2.34133	0.087222	2.83086	1.26406	2.46966	1.39099	0.523863	1.53041	0.261588	0.360088	0.15449	19.0412	1.22046	0.817484	1.49295	0.135451	NA
ENSG00000206559.7_4	chr3	28390637	28579613	ZCWPW2	4.73553	4.74077	1.91979	2.07851	3.05179	10.5067	1.00097	0	4.05524	5.74951	0	4.04061	0.773126	1.19173	0.549994	0.254212	0.911593	1.23937	0.801912	0.481753	0.759097	0.373568	0	0.837597	7.05328	1.94812	1.30513	1.49267	0.135525	NA
ENSG00000175785.12_2	chr14	94184644	94254827	PRIMA1	35.0429	64.7905	271.651	295.149	347.904	383.496	88.0852	80.8566	133.823	103.491	1.12763	11.1117	0.879043	1.51733	7.06559	7.97679	8.41159	8.7015	2.41091	1.99694	3.64464	3.26813	0.073593	0.320585	305.116	1.58444	1.06192	1.49206	0.135683	0.999953
ENSG00000089163.4_2	chr12	120740119	120751052	SIRT4	19.8892	32.3953	11.5188	18.7066	25.4316	30.4695	14.0136	18.289	59.8148	65.1611	30.4461	55.5584	2.58963	2.86861	1.40082	1.5565	4.18391	3.6778	1.9595	1.39986	7.67814	6.6832	2.92292	4.79703	64.4082	0.710207	0.47625	1.49125	0.135896	0.999953
ENSG00000107562.16_2	chr10	44865613	44881941	CXCL12	6.62974	7.90128	55.674	50.9236	11.1899	30.4695	24.0232	14.4387	29.4005	47.9126	56.3817	75.7615	0.393187	0.340336	1.55436	3.10514	0.597765	1.70639	1.11321	0.751218	2.22594	3.23578	2.43875	1.09366	69.0737	-1.13117	0.758793	-1.49075	0.136026	0.999953
ENSG00000149654.9_2	chr20	44802372	44937137	CDH22	0.947106	7.90128	127.666	127.829	313.317	362.482	45.0436	39.4657	11.1519	3.83301	0	0	0.046583	0.316634	3.84978	3.72042	8.23575	7.20868	0.816042	1.19524	0.286738	0.095952	0	0	174.557	2.20137	1.47676	1.49068	0.136046	0.999953
ENSG00000262171.1_5	chr16	15978886	15980015	AC130651.1	0.947106	0.790128	10.5589	0	1.01726	1.05067	2.00194	1.92516	0	6.70776	14.6592	8.08123	0.298985	0.243402	1.29924	0	0.295143	0.331909	0.151365	0.141748	0	0.631326	1.45416	1.01495	8.03721	-1.78062	1.19591	-1.48893	0.136506	NA
ENSG00000143375.14_3	chr1	151482986	151511168	CGN	728.325	735.609	388.758	315.934	477.096	641.961	339.328	303.212	589.024	619.031	688.984	654.58	13.5555	13.6282	9.26113	6.97989	9.5951	12.431	6.60932	6.19735	13.0188	14.4567	12.5461	13.3426	1087.82	0.571823	0.384389	1.48762	0.136852	0.999953
ENSG00000261202.1_5	chr22	40439072	40440534	Z83847.1	0	0.790128	1.91979	0	8.1381	6.30404	0	0	10.1381	1.9165	1.12763	0	0	0.279985	0	0	1.37206	0	0	0	0	0.24256	0	0.117739	5.06956	3.03227	2.04164	1.48521	0.137487	NA
ENSG00000156298.12_3	chrX	38420623	38548174	TSPAN7	142.066	151.705	75.8318	85.2191	96.64	78.8005	115.111	76.0437	195.665	215.607	83.4448	98.995	6.26903	7.74363	7.07174	6.50468	5.4974	8.40567	13.8849	11.2785	11.6286	11.2072	9.50974	5.66338	237.72	0.651306	0.438677	1.48471	0.137621	0.999953
ENSG00000148908.14_3	chr10	121259340	121302220	RGS10	37.8843	41.8768	51.8344	61.3162	45.7768	51.483	62.06	53.9044	32.4419	25.8728	77.8067	82.8326	2.76966	4.0601	3.87385	6.93979	4.76843	4.36229	4.63073	3.80924	4.16561	2.92303	5.73089	5.0747	104.847	-0.729357	0.49145	-1.48409	0.137785	0.999953
ENSG00000267443.2_2	chr19	397589	399173	AC010641.1	0	0	0	4.15703	5.08632	2.10135	0	0	17.2348	8.62427	0	0	0	0	0	0.171664	0.642983	0.098237	0	0	1.51288	1.26293	0	0	6.17332	4.60485	3.10289	1.48405	0.137794	NA
ENSG00000079931.14_2	chr6	132617194	132722684	MOXD1	372.213	304.989	90.2303	85.2191	64.0876	71.4458	103.1	108.771	279.812	316.223	137.571	106.066	10.6158	8.11857	2.96094	2.95024	2.08811	2.15419	3.0453	3.40089	9.05843	10.3448	4.07193	2.85453	341.37	0.898484	0.60598	1.4827	0.138155	0.999953
ENSG00000088854.12_3	chr20	3229951	3388272	C20orf194	1528.63	1488.6	1132.68	1026.79	1645.93	1671.62	1211.17	1273.49	1557.21	1590.7	1336.25	1422.3	12.9437	19.2772	15.8335	14.795	10.835	22.2187	16.1532	16.321	22.0515	23.785	16.5789	9.75414	2835.18	0.364229	0.24569	1.48248	0.138214	0.999953
ENSG00000120915.13_6	chr8	27348296	27403081	EPHX2	444.193	545.188	394.518	435.449	478.114	596.782	527.51	510.167	820.173	681.317	190.57	207.081	13.6471	16.3107	14.2658	14.0175	17.9551	20.6294	18.052	16.738	28.2396	27.7214	8.88043	7.00964	979.089	0.729869	0.492398	1.48227	0.138267	0.999953
ENSG00000176463.13_3	chr15	92396925	92715665	SLCO3A1	233.935	275.755	214.057	194.341	268.557	244.807	201.195	233.907	205.804	183.026	151.103	61.6194	4.03897	5.41438	4.92968	4.31979	4.06006	6.96199	3.9359	4.8973	7.33528	3.72327	2.66273	1.23574	414.443	0.488686	0.329787	1.48182	0.138387	0.999953
ENSG00000281849.3_5	chrX	347715	366314	AL732314.6	3.78843	0.790128	15.3583	0	0	1.05067	0	1.92516	0	0	10.1487	0	1.9622	0.511857	0.200397	0.487068	0.604748	2.11001	0.363391	1.25366	0.310197	0	0.18935	0	5.51368	-2.61573	1.76574	-1.48138	0.138506	NA
ENSG00000198692.9_3	chrY	22737611	22755040	EIF1AY	1097.7	957.635	690.166	622.515	703.946	661.924	25.0242	15.4013	573.817	600.824	787.088	969.747	62.8108	39.6044	48.2588	45.2595	48.2815	44.8495	1.43831	0.878704	28.0689	33.821	50.5793	62.3962	1293.93	1.39767	0.943575	1.48125	0.13854	0.999953
ENSG00000146006.7_2	chr5	138204612	138211057	LRRTM2	114.6	146.174	107.508	99.7687	108.847	73.5471	80.0774	82.7817	100.367	175.36	37.2119	46.4671	2.07577	2.48274	2.17559	1.82115	1.63266	1.50588	1.5697	1.32381	0.440954	1.75509	0.637675	0.882782	197.96	0.735163	0.496364	1.4811	0.138581	0.999953
ENSG00000205746.9_5	chr16	18428257	18446333	AC126755.1	117.441	128.001	114.228	62.3554	694.791	377.192	351.34	300.324	356.861	247.229	403.693	150.513	23.8847	22.0888	36.8542	35.5236	55.841	55.0362	38.0674	38.2942	60.4462	46.5537	58.2381	30.875	552.71	0.452168	0.305475	1.48021	0.138816	0.999953
ENSG00000256894.1_5	chr12	26278088	26279550	AC022509.3	5.68264	0.790128	9.59897	1.03926	1.01726	0	1.00097	1.92516	0	0.958252	19.1698	3.03046	0.93965	0.255071	1.55711	0.270456	0.253615	0.154119	0.199373	0.566026	0	0.314041	2.05507	0.289667	7.25754	-2.15855	1.45828	-1.4802	0.138819	NA
ENSG00000147257.13_3	chrX	132669773	133119922	GPC3	835.348	806.721	792.875	841.798	631.72	625.15	2004.94	1888.58	1012.8	846.136	1152.44	1234.41	28.7062	28.4209	29.941	31.6464	23.2783	22.5357	59.6182	39.4624	38.7717	33.702	38.6495	42.5589	2125.02	-0.652919	0.441416	-1.47915	0.139101	0.999953
ENSG00000282740.1_5	chr1	17066433	17077084	AL021920.3	12.3124	0.790128	0	0	7.12084	6.30404	7.00678	0	9.12429	0	0	3.03046	1.48295	0.260809	0.633494	0.441432	1.58035	0.950911	1.81268	0.509937	1.9035	0.557187	0.027975	0.455969	7.464	2.35065	1.58946	1.4789	0.139167	NA
ENSG00000106733.20_2	chr9	77675489	77703133	NMRK1	31.2545	22.1236	47.9948	60.2769	128.175	79.8512	101.098	107.809	55.7596	82.4097	157.869	108.086	2.44862	1.09681	3.41803	4.36848	7.62361	5.45912	4.59428	5.88975	2.464	5.96314	9.69242	5.29304	164.405	-0.644679	0.435981	-1.47869	0.139224	0.999953
ENSG00000001617.11_3	chr3	50192478	50226508	SEMA3F	147.749	165.137	649.85	566.395	475.062	548.451	368.356	410.058	304.143	205.066	519.839	389.919	5.01852	4.18979	18.0042	15.3954	12.7626	14.0459	9.25387	8.06676	10.2389	7.69003	14.4057	9.92766	796.018	-0.796765	0.538872	-1.47858	0.139253	0.999953
ENSG00000252427.1	chr11	46780316	46780423	SNORD67	10.4182	6.32103	7.67917	4.15703	3.05179	13.6588	4.00387	0.962578	8.11048	7.66601	1.12763	1.01015	0	0	0	1.52473	0	2.55357	1.69057	0	0	0	0	0.493736	11.368	1.62413	1.0987	1.47823	0.139346	NA
ENSG00000150394.13_3	chr16	61681146	62070939	CDH8	787.992	826.474	515.465	544.571	521.856	615.694	630.61	605.462	332.53	351.678	124.04	147.482	11.7893	19.7924	12.2009	10.5619	11.546	12.8387	12.981	13.2149	7.4341	8.23797	5.92175	4.7298	1009.02	0.60613	0.41014	1.47786	0.139444	0.999953
ENSG00000213801.4_2	chr19	53430388	53445854	ZNF321P	82.3983	102.717	55.674	94.5724	66.1221	92.4592	60.0581	65.4553	96.312	83.3679	28.1908	44.4468	0	0.073333	0.396649	0.512074	0.065479	0.005856	0.079216	0.007403	1.00776	1.01432	0	0.092466	146.45	0.645484	0.436806	1.47774	0.139479	0.999953
ENSG00000260911.2_5	chr16	31054471	31061189	AC135050.3	0	0	0.959897	3.11777	0	0	0	6.73805	13.1795	2.87476	3.3829	6.06092	0	0	0.013242	0.372882	0	0	0	0.101211	1.24796	0.543928	0.488488	0.619791	6.06545	-3.26742	2.21175	-1.4773	0.139596	NA
ENSG00000016391.10_4	chr3	53846362	53880417	CHDH	244.353	253.631	431.954	493.647	354.008	384.546	460.445	454.337	249.397	211.774	237.931	291.934	3.06148	3.34768	6.13836	6.32185	4.73865	4.73286	5.76797	5.40764	3.3316	3.11027	2.85886	3.46128	682.697	-0.466456	0.315783	-1.47714	0.139637	0.999953
ENSG00000259203.1_5	chr15	53093811	53097139	AC016044.1	11.3653	26.8644	47.0349	14.5496	8.1381	10.5067	28.0271	34.6528	0	0	0	1.01015	2.35226	2.54035	6.30524	2.08218	1.51432	1.60614	3.89607	4.85283	0	0	0	0.150571	31.0779	-1.33464	0.903683	-1.47689	0.139705	0.999953
ENSG00000042317.16_4	chr14	88851268	88936694	SPATA7	454.611	336.595	242.854	285.796	366.215	371.938	382.37	371.555	397.414	510.748	188.315	234.356	22.3418	12.6089	12.5563	14.6491	18.964	18.0297	18.1203	17.6698	21.4209	25.7989	6.00945	10.7327	694.222	0.548289	0.371449	1.47608	0.139922	0.999953
ENSG00000101935.9_3	chrX	109437414	109683461	AMMECR1	443.246	387.163	673.848	645.379	595.099	501.171	583.564	602.574	450.132	518.414	655.155	699.026	6.86306	7.58264	13.0549	11.2316	10.3341	7.71183	3.66006	10.2995	9.98292	10.1769	9.58445	10.2655	1133.72	-0.421238	0.285768	-1.47406	0.140466	0.999953
ENSG00000231720.1_5	chr6	167650996	167653968	AL353747.3	0	0	0	8.31406	8.1381	6.30404	19.0184	11.5509	25.3453	9.58252	24.8079	25.2538	0	0	0	1.16329	1.26068	0.752221	1.64061	1.03777	2.59151	1.07884	0.393595	2.0112	23.0275	-1.69864	1.15289	-1.47337	0.140651	0.999953
ENSG00000154342.5_2	chr1	228194752	228248961	WNT3A	159.114	229.137	1149.96	1094.34	3652.99	2971.3	853.826	918.3	4.05524	0	466.84	484.874	2.04214	1.58675	19.8909	9.75413	25.2692	24.1057	13.4565	9.41788	0.190375	0	3.12053	3.47626	2016.34	-2.59433	1.76091	-1.47329	0.140674	0.999953
ENSG00000267058.1_6	chr19	44395956	44405957	AC006213.2	28.4132	25.2841	13.4386	21.8244	33.5697	37.8242	24.0232	8.66321	37.511	31.6223	32.7014	15.1523	0	1.30278	2.72976	0	0	0.131304	1.13226	0	0	2.70241	1.38137	0	51.6778	0.771133	0.523737	1.47237	0.140922	0.999953
ENSG00000260907.1_5	chr17	20433355	20434194	AC015818.2	19.8892	22.1236	40.3157	20.7851	7.12084	9.45606	44.0426	19.2516	5.06905	26.8311	23.6803	21.2132	2.15397	0	0	0	0	0	0	0	1.02419	0	0	0	43.75	-0.954861	0.648735	-1.47188	0.141053	0.999953
ENSG00000235530.6_5	chr17	21117644	21133348	AC087294.1	5.68264	13.4322	11.5188	19.7459	7.12084	11.5574	10.0097	23.1019	2.02762	9.58252	9.02106	28.2843	0.720298	1.21434	0.773233	1.82189	0.979018	0.925498	1.02758	1.52182	0.324462	0.874073	0.99197	2.24925	25.6561	-1.04771	0.712484	-1.4705	0.141426	0.999953
ENSG00000105290.11_3	chr19	36358801	36370693	APLP1	5002.62	6850.41	4825.4	4281.74	5763.81	5470.85	5583.4	5829.37	8719.78	6017.82	3135.95	2653.67	179.639	260.215	196.661	174.185	225.062	208.316	214.391	210.951	345.343	258.19	111.807	99.9756	10781.5	0.573851	0.390272	1.47039	0.141457	0.999953
ENSG00000216809.1_5	chr6	118773632	118776155	AL589993.1	5.68264	3.95064	15.3583	12.4711	12.2072	5.25337	24.0232	17.3264	18.2486	7.66601	6.7658	26.264	0.255463	0.164113	0	0	0.501035	0	0	0	0	0.410051	0	1.01914	26.1493	-1.05298	0.716416	-1.46979	0.141618	0.999953
ENSG00000183831.6_3	chr1	173578700	173639001	ANKRD45	82.3983	50.5682	23.9974	19.7459	37.6387	44.1283	14.0136	28.8774	63.8701	44.0796	50.7435	58.5889	16.724	21.1784	8.0616	6.49068	0.45907	0.155089	9.25479	11.7012	17.7155	18.3279	14.0947	1.24796	86.6131	0.816828	0.555898	1.46938	0.141729	0.999953
ENSG00000235734.4_4	chr2	98443711	98444008	HMGN1P36	47.3553	49.7781	75.8318	55.0806	39.6733	54.635	79.0765	78.9314	44.6077	61.3281	92.4659	58.5889	16.4511	19.7043	0	21.7626	13.7622	0	19.7288	20.5875	16.0528	20.9358	0	0	123.613	-0.553781	0.376906	-1.46928	0.141757	0.999953
ENSG00000270956.1_6	chr2	179405852	179406526	AC009948.4	4.73553	0	3.83959	2.07851	2.03453	0	5.00484	11.5509	0	3.83301	3.3829	11.1117	0	0.811396	0	0	0	0	0	1.51561	0.643273	0	0	0	8.0336	-1.77977	1.21163	-1.46891	0.141857	NA
ENSG00000184227.7_2	chr14	74003818	74010498	ACOT1	77.6627	109.828	26.8771	43.6488	156.659	99.8139	101.098	133.798	69.9529	44.0796	48.4882	32.3249	8.10712	5.45603	5.8816	2.48448	14.081	11.0427	8.21013	9.28279	4.24332	6.69333	2.38003	1.65403	158.944	0.687662	0.46826	1.46855	0.141955	0.999953
ENSG00000165966.15_3	chr12	41582250	41968526	PDZRN4	11.3653	32.3953	33.5964	18.7066	18.3107	23.1148	10.0097	6.73805	18.2486	6.70776	0	0	0.313063	0.718921	1.19308	0.613511	0.622972	0.760007	0.331223	0.330567	0.527857	0.197857	0	0	30.4471	1.85952	1.26645	1.4683	0.142023	0.999953
ENSG00000104611.11_3	chr8	19171128	19253729	SH2D4A	89.9751	97.1858	99.8293	92.4939	50.8632	57.787	83.0803	81.8192	52.7181	93.9087	207.484	167.685	4.58426	2.92299	3.99079	4.55475	1.99388	1.65874	3.18586	3.94398	1.64944	3.57441	6.48034	7.50033	197.034	-0.654863	0.446036	-1.46818	0.142055	0.999953
ENSG00000172716.16_3	chr17	33677324	33700720	SLFN11	129.754	164.347	248.613	273.325	252.281	258.466	132.128	93.3701	141.933	147.571	29.3185	13.132	4.00678	4.85456	8.98962	9.51602	7.80545	8.95503	5.37473	2.96701	5.78385	7.64383	2.02446	1.38388	316.51	1.06281	0.723931	1.46812	0.142073	0.999953
ENSG00000189223.14_3	chr2	113969099	114034158	PAX8-AS1	0	0	0	0	0	2.10135	219.212	205.992	10.1381	2.87476	5.63817	9.09138	0	0	0	0	0	0.051315	2.66009	3.15017	0.476602	0.02265	0.044791	0.157429	76.287	-2.37408	1.61947	-1.46596	0.142659	0.999953
ENSG00000105738.10_4	chr19	38397868	38699012	SIPA1L3	1299.43	1880.51	2018.66	1707.5	2158.63	1683.18	2530.45	2760.67	2914.71	2233.68	4003.1	2773.88	18.9043	21.8879	28.7327	23.787	30.1544	20.0165	30.7138	34.5084	41.1906	32.2142	49.9009	34.9971	4688.9	-0.349237	0.238275	-1.46569	0.142733	0.999953
ENSG00000111012.9_3	chr12	58156117	58162769	CYP27B1	28.4132	31.6051	80.6313	100.808	50.8632	60.939	83.0803	84.7069	74.0082	39.2883	71.0409	48.4874	1.56777	2.02234	4.18101	5.1061	3.4997	3.52052	2.79867	3.05668	2.09141	2.32734	2.30991	1.67236	125.992	-0.74035	0.50515	-1.46561	0.142756	0.999953
ENSG00000167785.8_2	chr19	8916846	8943004	ZNF558	354.218	345.286	406.036	399.075	93.5882	96.6619	367.355	431.235	555.568	579.742	610.049	604.072	7.42261	6.56119	10.5442	11.1421	1.76332	2.18433	10.2574	8.20217	17.1243	17.1883	14.2555	13.0986	812.334	-0.762726	0.521155	-1.46353	0.143322	0.999953
ENSG00000228779.1_5	chr16	175736	177218	Z69666.1	0.947106	5.5309	0.959897	0	4.06905	14.7094	1.00097	0	0	1.9165	2.25527	0	0.094859	0.603318	0.222674	0	0.381422	1.28492	0.201542	0	0	0.282451	0.188719	0	5.30797	2.35994	1.61258	1.46345	0.143344	NA
ENSG00000144278.14_3	chr2	154728426	155310361	GALNT13	253.824	242.569	495.307	405.31	229.901	256.364	341.33	330.164	184.514	215.607	199.591	228.295	4.34863	4.26099	8.25286	7.09637	4.00454	5.07798	3.85604	3.80131	3.71413	4.36268	3.14959	3.47617	568.517	-0.476162	0.325563	-1.46258	0.143582	0.999953
ENSG00000162722.8_2	chr1	248020501	248041507	TRIM58	89.9751	94.8154	89.2704	109.122	57.984	77.7498	93.09	82.7817	79.0772	68.9941	261.611	254.559	2.48092	2.72565	2.8513	3.17076	2.03326	1.4945	0.841683	2.35699	2.14341	2.36234	2.10323	3.15966	227.654	-0.746253	0.510283	-1.46243	0.143624	0.999953
ENSG00000100078.3_2	chr22	31530795	31536593	PLA2G3	829.665	954.475	1544.47	1392.6	1706.97	1366.93	1603.55	1683.55	1179.06	990.832	1580.94	1368.76	26.2934	30.919	53.6736	30.0182	37.6983	30.8907	35.8021	53.7589	41.1634	25.6842	49.1052	27.5179	2719.81	-0.412818	0.28229	-1.46239	0.143633	0.999953
ENSG00000073067.13_3	chr7	1022835	1029276	CYP2W1	9.47106	5.5309	7.67917	3.11777	25.4316	6.30404	1.00097	8.66321	17.2348	10.5408	7.89343	2.02031	0.227837	0.14971	0.389319	0.175501	1.61562	0.222053	0.086687	0.326934	0.537688	0.434855	0.366145	0.114084	17.566	1.22587	0.838376	1.46219	0.143688	NA
ENSG00000138435.15_3	chr2	175612320	175652663	CHRNA1	37.8843	35.5558	5.75938	5.19629	6.10358	6.30404	24.0232	25.9896	65.8977	86.2427	10.1487	7.07107	1.89949	1.61011	0.356356	0.471585	0.230191	0.27449	0.959055	1.38966	3.44433	4.42852	0.497952	0.381144	53.0846	1.6062	1.09862	1.46201	0.14374	0.999953
ENSG00000251621.1_6	chr2	162280526	162285285	AC009487.2	0	5.5309	0	0	0	0	0	0	15.2072	19.165	0	0	0	0.561873	0	0	0	0	0	0	1.59794	2.22272	0	0	6.78823	4.74459	3.24603	1.46166	0.143835	NA
ENSG00000164976.8_3	chr9	34366668	34376851	MYORG	269.925	320.002	163.182	257.736	201.418	204.881	176.17	197.329	547.458	529.913	368.736	315.168	3.76659	4.50268	2.44803	3.91289	3.09796	2.91456	2.49432	2.88544	8.30409	8.50239	5.01138	4.39496	595.416	0.436006	0.298639	1.45998	0.144296	0.999953
ENSG00000147889.17_3	chr9	21967752	21995300	CDKN2A	46.4082	61.63	0	5.19629	122.072	122.929	48.0465	45.2412	12.1657	26.8311	67.658	21.2132	3.62244	4.27543	0.061169	0.583537	9.0141	10.5062	3.92337	3.50781	1.05325	2.32539	4.5624	2.26405	97.1431	1.47314	1.0094	1.45942	0.144449	0.999953
ENSG00000177192.13_4	chr12	132413745	132430441	PUS1	992.567	917.339	1310.26	1236.72	879.933	1228.24	1267.23	1284.08	1266.25	901.715	1465.92	1266.73	43.5633	37.9547	43.8479	60.9207	28.7743	45.806	61.4366	52.7597	46.3035	46.8624	64.5604	68.4325	2346.79	-0.342145	0.234446	-1.45938	0.144461	0.999953
ENSG00000154589.6_2	chr8	74903587	74941322	LY96	3.78843	0.790128	0	1.03926	0	0	2.00194	0	0	0	36.0843	29.2945	0.528027	0.227469	0	0.31281	0	0	0.286414	0	0	0	4.93396	4.25957	12.0986	-3.28661	2.25212	-1.45934	0.144471	NA
ENSG00000266869.1_5	chr14	72315323	72375147	AC005993.1	5.68264	11.8519	2.87969	4.15703	0	1.05067	0	0	4.05524	4.79126	0	0	0.617693	1.04338	0.161738	0	0	0.017142	0	0	0.930529	0.95261	0	0	5.88093	3.00541	2.06029	1.45873	0.144638	NA
ENSG00000280023.1_6	chr19	36561141	36561972	AD000813.1	0.947106	0.790128	5.75938	18.7066	4.06905	6.30404	4.00387	3.85031	6.08286	1.9165	13.5316	16.1625	0.290216	0.165954	0.856079	0	0	0	0.522395	0	0.864069	0	1.31961	0	13.6759	-1.72696	1.18397	-1.45862	0.144669	NA
ENSG00000163393.12_2	chr1	116519119	116612675	SLC22A15	89.028	122.47	279.33	261.893	115.968	91.4086	201.195	154.013	101.381	189.734	125.167	138.391	2.35586	2.67855	5.94784	5.66267	3.03368	2.22977	5.52058	2.89213	2.55527	5.21724	3.56762	3.60635	314.833	-0.651899	0.447194	-1.45776	0.144908	0.999953
ENSG00000198729.4_2	chr6	150464212	150571493	PPP1R14C	488.707	539.658	699.765	708.773	1048.8	788.005	401.388	466.851	231.149	264.477	84.5725	91.924	2.543	2.00489	3.07876	2.66705	3.98912	26.1258	1.60631	1.92705	8.33124	1.25212	3.50739	4.13423	978.518	0.719861	0.494054	1.45705	0.145103	0.999953
ENSG00000160818.16_3	chr1	156564279	156571288	GPATCH4	1835.49	1600.8	2120.41	2187.64	1040.66	1185.16	2206.13	2171.58	1733.62	1566.74	1733.17	1808.17	47.5334	47.7348	46.5333	68.0277	26.5325	32.6714	53.7592	39.7466	56.5446	40.0266	44.8163	57.0158	3551.22	-0.467785	0.321134	-1.45667	0.145208	0.999953
ENSG00000271474.1_5	chr4	96470280	96473608	AC106881.1	19.8892	34.7656	48.9547	25.9814	28.4834	43.0776	3.0029	10.5884	29.4005	30.6641	7.89343	13.132	0.604812	0.933487	1.54091	0.861333	0.817861	1.32894	0.182783	0.370737	0.915832	1.10404	0.397525	0.439644	50.0887	1.14381	0.785612	1.45594	0.145409	0.999953
ENSG00000254876.5_6	chr9	100000731	100059596	SUGT1P4-STRA6LP	8.52396	3.16051	31.6766	19.7459	3.05179	8.40538	22.0213	10.5884	9.12429	27.7893	12.404	21.2132	1.99333	1.75855	5.13434	4.35213	1.91191	3.88633	2.52835	3.73843	7.03596	5.31455	1.98467	2.3198	29.9136	-1.18676	0.81524	-1.45572	0.14547	0.999953
ENSG00000117971.11_3	chr15	78916461	79020096	CHRNB4	113.653	172.248	189.1	174.595	220.746	271.074	171.166	186.74	359.903	320.056	21.425	27.2741	3.32113	5.6045	4.52254	2.87182	5.40487	6.01742	4.03373	6.34251	8.62678	8.35986	0.731393	1.00278	374.674	1.16961	0.804041	1.45466	0.145763	0.999953
ENSG00000130052.13_4	chrX	67867508	67945684	STARD8	21.7834	30.815	117.107	65.4732	78.3293	76.6991	63.061	67.3805	19.2624	17.2485	58.6369	20.2031	0.723037	0.694504	2.33013	1.51778	1.63153	1.62221	1.33066	1.36302	0.439826	0.618456	1.09922	0.619667	106.889	-0.86805	0.596774	-1.45457	0.145788	0.999953
ENSG00000285090.1_2	chr7	93907992	94024920	AC002074.1	46.4082	30.0249	8.63907	12.4711	27.4661	27.3175	1.00097	12.5135	1.01381	11.499	14.6592	3.03046	2.06678	1.34196	0.681992	1.13601	1.58651	1.97054	0.169448	0.969274	0.168796	1.21714	1.05434	0.167328	32.6656	1.20085	0.82567	1.4544	0.145837	0.999953
ENSG00000132965.9_2	chr13	31287615	31338563	ALOX5AP	0	0.790128	0	0	0	0	0	8.66321	1.01381	0.958252	16.9145	9.09138	0	0.112805	0	0	0	0	0	0.407493	0.152688	0.072609	1.25289	0.633282	6.23591	-2.97937	2.04945	-1.45375	0.146017	NA
ENSG00000227374.1_5	chr10	131567108	131567699	AL157832.1	0	0	3.83959	4.15703	1.01726	6.30404	0	17.3264	1.01381	1.9165	6.7658	0	0	0	0.640594	0.521729	0.35125	1.15199	0	2.41145	0.133403	0.219017	0.62145	0	7.08435	-2.23296	1.53608	-1.45367	0.146038	NA
ENSG00000115138.10_2	chr2	25383722	25391772	POMC	53.038	31.6051	14.3985	39.4918	38.656	40.9763	47.0455	59.6799	311.24	247.229	4.51053	9.09138	1.86489	1.3204	0.266582	3.75976	3.38264	2.64924	4.05979	5.07151	8.84757	6.61941	0.270072	0.603972	149.632	1.49995	1.03189	1.45359	0.14606	0.999953
ENSG00000105612.8_2	chr19	12986025	12992282	DNASE2	333.381	294.718	218.856	228.637	315.352	359.33	209.202	206.954	271.701	319.098	279.653	262.64	6.0801	18.4231	14.5598	5.35602	13.2911	10.1914	13.5623	11.7663	19.8387	9.10096	14.7787	13.8382	553.12	0.439104	0.302353	1.45229	0.14642	0.999953
ENSG00000173040.12_2	chr4	5544499	5711275	EVC2	397.785	338.965	371.48	435.449	251.264	272.124	437.423	398.507	317.323	287.476	413.841	422.244	7.46561	6.55451	8.29075	9.2723	4.75781	5.75218	8.76804	6.45911	6.97474	6.05345	7.69021	7.47905	727.402	-0.423677	0.291737	-1.45226	0.14643	0.999953
ENSG00000065923.9_3	chrX	46458687	46618607	SLC9A7	633.614	636.843	543.302	492.608	510.666	471.752	443.429	426.422	680.267	851.886	423.99	424.264	5.58205	8.67055	6.12871	5.58897	4.90228	6.4154	4.99972	5.65366	5.32178	11.6215	3.75062	3.9283	1098.73	0.444989	0.306438	1.45213	0.146464	0.999953
ENSG00000254035.1_5	chr5	178396391	178417117	AC104117.3	8.52396	2.37038	8.63907	8.31406	0	1.05067	6.00581	3.85031	4.05524	0	1.12763	11.1117	0.714802	0.278021	0.697526	0.856383	0	0.137684	0.529328	0.616986	0.400641	0	0.135972	1.0236	9.20984	-1.73426	1.19492	-1.45137	0.146678	NA
ENSG00000145147.19_5	chr4	20254883	20622184	SLIT2	7886.55	8310.57	2202.96	1973.55	6988.6	6544.64	3075.97	3111.05	4304.64	4812.34	6971.03	7650.9	64.1071	105.791	23.6372	26.8157	69.2226	62.6619	38.296	38.1603	55.7087	69.753	83.5581	69.9435	10734.9	0.826587	0.569622	1.45112	0.146748	0.999953
ENSG00000187678.9_4	chr5	141689992	141706020	SPRY4	488.707	590.226	395.477	451.038	453.699	258.466	776.751	797.977	466.353	447.504	1019.38	1048.54	1.95377	3.40275	1.85503	3.05541	2.53906	1.25003	2.56237	1.93664	9.72528	1.1976	3.93043	3.36802	1208.77	-0.658189	0.453699	-1.45072	0.146859	0.999953
ENSG00000236668.2_5	chr9	126768556	126771675	AC006450.3	33.1487	26.8644	13.4386	24.9422	2.03453	16.8108	15.0145	2.88774	59.8148	66.1194	0	1.01015	1.04153	1.00778	0.544861	1.05859	0.170069	0.518218	0.649812	0.15043	2.33453	2.36414	0	0.053799	43.7642	1.81815	1.25348	1.45049	0.146923	0.999953
ENSG00000152969.19_6	chr4	6027930	6202318	JAKMIP1	2.84132	4.74077	0	0	5.08632	0	1.00097	0.962578	7.09667	2.87476	0	3.03046	0	1.91695	0	0.937842	0.835433	0	0.755922	0	0.202503	2.56675	0	0.123877	4.68929	2.53089	1.74489	1.45045	0.146932	NA
ENSG00000231829.2_5	chr10	96901682	96928182	AL157834.1	2.84132	5.5309	11.5188	12.4711	3.05179	2.10135	15.0145	5.77547	8.11048	3.83301	9.02106	8.08123	0.028169	0.607571	1.15815	1.35724	0.523637	0.265536	1.11653	0.857402	1.41355	0.338852	0.574453	0.715442	14.6302	-1.31524	0.906854	-1.45034	0.146965	NA
ENSG00000150782.11_3	chr11	112013974	112034840	IL18	10.4182	0.790128	0	0	0	3.15202	0	0	1.01381	11.499	27.0632	39.396	0.78812	0.040682	0	0	0	0.422437	0	0	0.11013	0.746938	2.19625	2.83526	15.6402	2.8889	1.99225	1.45007	0.147039	NA
ENSG00000155629.14_3	chr10	98353069	98480271	PIK3AP1	36.9371	53.7287	74.8719	75.8658	19.328	43.0776	61.059	96.2578	124.699	109.241	107.125	126.269	0.732818	1.80897	2.05134	2.69526	0.615625	0.966218	1.50255	1.9772	4.04901	3.85285	2.33757	2.57778	156.072	-0.675309	0.465818	-1.44973	0.147135	0.999953
ENSG00000226278.1_4	chr7	55832490	55840981	PSPHP1	0	0	0	0	1.01726	0	88.0852	72.1934	68.9391	97.7417	81.1896	94.9544	0	0	0	0	0.454461	0	12.1301	8.15985	10.169	14.1153	5.84385	10.0109	84.6415	-2.21071	1.52502	-1.44963	0.147162	0.999953
ENSG00000243928.2	chr15	30904916	30905194	RN7SL628P	2.84132	4.74077	0	0	5.08632	0	0	0	2.02762	0	0	0	1.45361	0	0	0	0	0	0	0	0	0	0.240983	0	2.50595	4.58488	3.16579	1.44826	0.147545	NA
ENSG00000134982.16_3	chr5	112043195	112181936	APC	3193.64	3415.72	2524.53	2604.38	2253.24	2068.78	1965.9	1980.02	3024.2	3692.14	1909.08	2413.26	39.6147	39.1916	39.1766	34.4947	28.3518	29.8384	27.1185	29.9474	29.3066	61.0712	26.4816	32.6551	5222.08	0.381409	0.263498	1.44748	0.147762	0.999953
ENSG00000214189.9_4	chr19	12203078	12248050	ZNF788P	0	11.0618	31.6766	29.0992	12.2072	4.20269	17.0165	19.2516	19.2624	9.58252	7.89343	20.2031	2.91929	2.30525	3.65261	4.18137	1.87409	2.05522	1.48452	2.11752	1.07621	1.70374	1.0365	1.52224	30.7181	-1.15025	0.794776	-1.44726	0.147824	0.999953
ENSG00000231721.7_4	chr7	130623722	130794935	LINC-PINT	4.73553	6.32103	18.238	20.7851	2.03453	4.20269	3.0029	3.85031	7.09667	5.74951	19.1698	19.1929	0.386326	1.26268	0.944689	0.688506	0.240417	0	0.842348	0.493288	0.400589	0.513149	0.122327	1.36715	19.1772	-1.2397	0.856849	-1.44681	0.14795	NA
ENSG00000256064.1_6	chr12	130904080	130905564	AC063926.1	0	0.790128	7.67917	1.03926	3.05179	9.45606	0	3.85031	0	0	5.63817	9.09138	0	0.186539	0.856115	0.231857	0.325393	0.985771	0	0.798569	0	0	0.768432	1.68341	6.89208	-2.80353	1.93799	-1.44662	0.148004	NA
ENSG00000267919.1_5	chr2	220509812	220510353	AC009955.2	0	0.790128	1.91979	1.03926	0	13.6588	0	0	2.02762	2.87476	0	0	0	0.254749	0	0.355058	0	2.29201	0	0	0	0.696597	0	0	3.73076	3.80628	2.63187	1.44622	0.148115	NA
ENSG00000262943.7_2	chr17	6757180	6857426	ALOX12P2	16.1008	14.2223	3.83959	6.23554	24.4143	22.0641	27.0261	25.027	46.6353	43.1213	13.5316	14.1421	0.55322	0.469218	0.199735	0.605762	1.22444	1.69657	1.37732	1.78621	3.06292	1.57456	1.2535	0.371817	42.9456	1.0375	0.717524	1.44594	0.148195	0.999953
ENSG00000238279.1_5	chr1	153506079	153507591	BX470102.1	0	2.37038	0.959897	1.03926	8.1381	8.40538	0	0.962578	1.01381	4.79126	0	1.01015	0	0	0.19674	0.211589	0.77531	1.33519	0	0.313102	0.187712	1.19177	0	0.342714	4.88289	2.30592	1.59503	1.44569	0.148265	NA
ENSG00000159307.18_2	chr22	43593289	43739394	SCUBE1	1726.57	2469.94	1766.21	1666.97	864.674	1075.89	1161.12	1265.79	8394.35	6388.66	430.756	339.412	17.4952	26.6092	19.096	19.0665	8.73453	12.0011	12.5563	12.7889	58.8041	77.6707	4.4687	3.41003	4621.58	1.20889	0.836281	1.44555	0.148303	0.999953
ENSG00000254495.1_6	chr11	70204304	70204783	AP000487.2	0.947106	0	5.75938	4.15703	0	0	8.00774	3.85031	4.05524	0.958252	2.25527	0	0.409471	0	0.490419	0.32562	0	0	1.16074	0.843946	0.685966	0.479931	0.450188	0	4.97708	-2.89749	2.00478	-1.44529	0.148376	NA
ENSG00000259129.5_4	chr14	48234157	48264295	LINC00648	119.335	99.5562	72.9522	67.5517	42.725	19.9628	47.0455	24.0645	66.9115	101.575	5.63817	21.2132	3.60634	3.85917	1.94131	1.33089	1.39577	0.798575	1.14521	0.851544	2.55663	3.29684	0.22914	0.683837	115.675	0.989819	0.685059	1.44487	0.148495	0.999953
ENSG00000260398.1_5	chr8	79518187	79521940	AC068700.1	69.1388	48.1978	48.9547	39.4918	39.6733	29.4188	28.0271	24.0645	28.3867	43.1213	12.404	9.09138	0	0	0	1.08182	0	0.828285	0	0.788327	0	0	0	0	70.3432	0.824482	0.571087	1.44371	0.148821	0.999953
ENSG00000226465.2_5	chr20	25677639	25733397	AL390198.1	0	0	8.63907	13.5103	6.10358	1.05067	10.0097	13.4761	3.04143	8.62427	0	10.1015	0.266302	0.716645	1.22375	0.664132	2.78916	0.220397	0.291224	3.67151	0.585979	0.502155	0.134496	1.87554	12.6142	-2.21494	1.53424	-1.44367	0.148831	NA
ENSG00000223573.7_4	chr19	5558178	5578360	TINCR	41.6727	24.494	377.239	383.486	167.848	159.702	602.583	564.071	85.1601	53.6621	15.7869	20.2031	1.73787	0.8712	13.0464	12.1051	6.11257	5.15174	2.62607	14.5155	3.20263	1.55526	0.743218	0.560794	418.358	-1.3446	0.932137	-1.44249	0.149164	0.999953
ENSG00000268204.1_5	chr19	7698652	7701876	AC008763.1	0.947106	1.58026	1.91979	10.3926	0	3.15202	6.00581	0	0	0	1.12763	4.04061	0.264957	0	0.52944	1.30496	0	0.59585	0.554438	0	0.191398	0	0.087695	0.29819	4.8462	-2.44137	1.69298	-1.44206	0.149285	NA
ENSG00000092054.12_2	chr14	23881947	23904927	MYH7	96.6048	122.47	56.6339	37.4133	189.211	157.601	90.0871	84.7069	71.9805	84.3262	90.2106	88.8935	1.69774	1.84211	1.06913	0.817858	3.43262	2.61608	1.80599	1.424	1.41637	1.63138	1.5023	1.48417	197.102	0.68295	0.473743	1.4416	0.149414	0.999953
ENSG00000114113.6_3	chr3	139171726	139199589	RBP2	13.2595	1.58026	5.75938	0	2.03453	5.25337	1.00097	0	1.01381	8.62427	1.12763	2.02031	1.0917	0.198932	0.346448	0	0.4456	0.523623	0.197328	0	0.035008	0.664933	0.165695	0.154976	6.89391	1.80914	1.25502	1.44153	0.149435	NA
ENSG00000121454.5_2	chr1	180199421	180248117	LHX4	96.6048	105.877	130.546	164.203	77.312	128.182	188.182	146.312	133.823	128.406	142.082	156.574	2.40455	2.64507	3.48975	3.67164	2.00186	3.14741	4.28933	3.67125	3.55233	3.12484	3.2828	3.7844	267.87	-0.471972	0.327529	-1.44101	0.149582	0.999953
ENSG00000168237.17_2	chr3	52321105	52327492	GLYCTK	185.633	233.878	671.928	617.319	547.288	597.833	568.55	551.557	309.212	219.44	408.203	288.904	12.4023	12.0962	17.6486	32.2557	24.3363	14.0376	24.5419	21.3281	10.9551	5.2373	15.4547	13.9209	871.985	-0.645614	0.448055	-1.44093	0.149605	0.999953
ENSG00000158258.16_3	chr3	139654027	140296239	CLSTN2	6296.36	6906.51	454.991	427.135	1871.76	1442.57	484.468	483.214	1029.02	1140.32	4830.78	4985.11	7.32281	9.97084	3.12583	3.02889	12.4511	9.3002	3.13438	3.5055	8.51117	8.38109	29.1417	8.44028	5111.65	1.38041	0.958168	1.44068	0.149675	0.999953
ENSG00000066185.12_2	chr1	42896000	42921938	ZMYND12	3.78843	16.5927	0	0	4.06905	1.05067	30.029	12.5135	10.1381	15.332	3.3829	0	0.181782	1.02605	0.050243	0	0.359182	0.104562	2.84547	0.68907	1.59705	1.9398	0.160189	0.182557	16.4033	2.54124	1.76418	1.44046	0.149736	NA
ENSG00000008197.4_4	chr6	50681541	50740701	TFAP2D	3.78843	6.32103	139.185	131.986	124.106	89.3072	49.0474	76.0437	0	0.958252	2.25527	0	0.187953	0.321714	5.45944	6.34693	5.6007	4.24619	2.55879	3.19671	0	0.101307	0.173938	0	104.86	-1.63835	1.13749	-1.44032	0.149776	0.999953
ENSG00000259436.1_5	chr19	42656721	42661675	AC010247.2	269.925	284.446	311.007	267.089	217.694	283.682	153.148	230.056	120.643	76.6601	7.89343	31.3148	11.8753	12.7494	14.7546	12.1388	10.1027	13.1042	0	10.0131	5.78357	4.24291	0.463774	1.43676	379.234	0.820797	0.570179	1.43954	0.149997	0.999953
ENSG00000205336.11_4	chr16	57644564	57699492	ADGRG1	2420.8	3092.56	2219.28	2032.79	2254.25	2086.64	2683.6	2744.31	6355.58	5311.59	757.769	649.529	57.8426	66.3368	54.6793	47.7581	49.8489	48.3317	58.3798	66.816	146.14	114.592	15.7204	14.4789	5477.88	0.972885	0.677064	1.43692	0.150741	0.999953
ENSG00000185668.7_3	chr1	38510283	38512466	POU3F1	102.287	158.026	1244.03	1140.07	948.089	1026.51	1689.63	1603.66	76.0358	35.4553	39.4672	30.3046	0	0	0	47.2704	0	27.4365	0	0	0	0	0	0	1359.53	-1.03967	0.7236	-1.43681	0.150773	0.999953
ENSG00000235786.1_5	chr22	29388709	29414608	ZNRF3-IT1	0.947106	0	3.83959	3.11777	6.10358	1.05067	10.0097	3.85031	0	2.87476	9.02106	2.02031	0.171426	0	0.451343	0.361272	0.626362	0.275368	1.22112	0.493345	0	0.100999	0.768089	0.237001	7.11663	-1.81747	1.26501	-1.43673	0.150796	NA
ENSG00000027869.11_3	chr1	156776035	156786654	SH2D2A	2.84132	11.0618	25.9172	12.4711	7.12084	9.45606	33.0319	14.4387	33.4557	22.998	27.0632	32.3249	0.183626	1.25959	1.09667	1.06339	0.505642	0.540943	2.72811	0.654168	3.8757	1.60349	1.13565	3.33832	39.068	-0.983825	0.684842	-1.43657	0.15084	0.999953
ENSG00000178573.6_2	chr16	79619740	79634611	MAF	4063.09	4239.83	1129.8	1023.67	3758.79	3698.37	1088.05	1322.58	1946.52	1672.15	3708.79	3580.99	49.376	87.565	25.3578	11.858	94.1514	39.793	6.70899	13.9749	20.3182	19.9638	34.861	40.7656	5246.37	0.919802	0.640372	1.43636	0.150901	0.999953
ENSG00000134245.17_2	chr1	113009163	113072787	WNT2B	3432.31	3571.38	7260.66	7581.38	16054.4	15776.9	7122.89	7258.8	751.234	668.86	9341.31	9616.66	18.0173	23.7292	55.1355	53.1139	95.5549	98.7925	53.0204	52.6554	7.66116	5.88259	61.3767	56.169	14847.4	-1.18751	0.827338	-1.43534	0.151189	0.999953
ENSG00000175513.9_2	chr11	65712916	65727434	TSGA10IP	62.509	60.8399	42.2355	36.374	65.1048	90.3579	84.0813	95.2953	127.74	118.823	33.829	10.1015	2.7262	2.73764	2.18248	1.69042	3.10498	4.84026	6.05579	5.6079	6.85902	6.22441	1.44602	0.64578	138.554	0.957829	0.667374	1.43522	0.151224	0.999953
ENSG00000235608.1_2	chr4	1396720	1400119	NKX1-1	23.6777	17.3828	0	0	0	0	2.00194	4.81289	5.06905	0	0	0	1.63159	0.998688	0	0	0	0	0.281316	0.402814	0.464864	0	0	0	8.80509	4.2215	2.94231	1.43476	0.151356	NA
ENSG00000106536.19_2	chr7	39017598	39532694	POU6F2	343.8	403.755	116.148	54.0414	72.2257	79.8512	102.099	75.0811	74.0082	77.6184	25.9356	71.7209	7.21785	7.78532	2.53147	2.24242	2.01911	2.81232	3.017	2.29869	2.61585	2.59633	1.05672	3.13865	253.277	0.831758	0.580487	1.43286	0.151897	0.999953
ENSG00000120251.19_4	chr4	158125334	158287227	GRIA2	149.643	75.0622	87.3506	106.004	63.0703	79.8512	67.0649	64.4928	246.356	309.515	1.12763	4.04061	3.13127	2.61338	2.87893	2.43331	1.39067	2.51655	1.86185	1.86764	8.73832	9.93132	0.032608	0.113895	209.34	1.61807	1.13009	1.4318	0.1522	0.999953
ENSG00000243449.6_3	chr4	2043720	2045697	C4orf48	421.462	290.767	229.415	212.008	385.543	334.114	299.289	403.32	459.256	251.062	195.081	246.477	69.3382	48.248	35.6253	47.2157	60.6297	66.4544	45.2842	63.6744	95.3421	59.2977	31.1198	45.0771	623.871	0.456774	0.319038	1.43172	0.152224	0.999953
ENSG00000272702.1_5	chr2	73340146	73343035	AC010913.1	9.47106	0.790128	2.87969	1.03926	21.3625	7.35471	0	0.962578	15.2072	1.9165	7.89343	7.07107	1.52465	0.050318	0.729747	0.06382	0.654107	0.060648	0	0.060589	0.397377	0.212569	0.408426	0.850266	12.5964	1.82739	1.27675	1.43129	0.152348	NA
ENSG00000042062.11_5	chr20	49202645	49308065	RIPOR3	147.749	116.149	95.0298	117.436	122.072	106.118	230.223	164.601	84.1463	85.2844	306.716	290.924	3.34106	2.45725	1.66034	2.26426	2.34533	3.46652	4.20876	4.01799	1.70123	2.78839	6.58765	7.49527	312.152	-0.763759	0.53428	-1.42951	0.152857	0.999953
ENSG00000213920.8_3	chr14	24683143	24685276	MDP1	0	0	1.91979	2.07851	0	4.20269	2.00194	2.88774	2.02762	0	11.2763	4.04061	29.0338	29.9033	28.5771	27.479	24.0693	24.3416	24.989	24.3531	28.0957	20.1152	19.2671	26.8052	5.01397	-2.47688	1.733	-1.42924	0.152934	NA
ENSG00000170370.11_2	chr10	119301955	119309057	EMX2	84.2925	99.5562	369.56	323.209	16.2762	9.45606	842.815	952.953	1909.01	2092.82	179.294	214.153	2.71968	3.17087	11.7881	9.58	0.648593	0.487345	4.71482	25.9822	52.2105	13.8938	5.01429	6.6865	1190.58	-1.77865	1.24492	-1.42872	0.153084	0.999953
ENSG00000077585.13_4	chr1	236305805	236385165	GPR137B	270.872	297.088	161.263	209.93	298.058	296.29	272.263	286.848	345.709	344.012	241.313	218.193	6.68845	6.28412	5.08762	10.5795	8.748	7.6814	6.68294	7.78689	11.5943	7.64261	6.10604	5.68087	543.986	0.438092	0.306642	1.42867	0.153098	0.999953
ENSG00000250616.2_5	chr16	30107751	30115437	AC012645.1	34.0958	37.136	50.8745	53.0021	18.3107	18.9121	185.179	220.43	54.7458	42.1631	41.7224	39.396	2.32253	0	0.523079	2.01267	2.32215	2.84471	6.28161	1.11912	6.665	0	2.18949	2.9617	133.611	-1.15085	0.805627	-1.42851	0.153144	0.999953
ENSG00000236409.2_5	chr3	47052314	47054955	NRADDP	5.68264	5.5309	12.4787	9.35332	1.01726	1.05067	7.00678	16.3638	6.08286	2.87476	7.89343	5.05077	0.243545	0.439982	0.762144	0.451854	0.169895	0.117096	0.34052	1.00131	0.343234	0.479348	0.257613	0.324219	13.496	-1.53918	1.07757	-1.42838	0.153183	NA
ENSG00000237807.3_5	chr8	54427731	54436491	AC022034.1	14.2066	31.6051	8.63907	9.35332	5.08632	13.6588	10.0097	18.289	21.29	24.9145	0	1.01015	0.671787	1.06152	0.915204	0.647343	0.148593	0.558829	0.35617	0.648328	1.16831	1.19616	0	0.136808	26.8356	1.72751	1.20949	1.42831	0.153204	0.999953
ENSG00000257043.1_5	chr11	18686597	18687095	AP006296.1	1.89421	11.0618	2.87969	4.15703	6.10358	17.8614	2.00194	4.81289	0	12.4573	1.12763	4.04061	0	0	1.42975	0	2.55989	2.35237	0.522605	1.16613	1.46691	2.52421	0	1.03674	11.6804	1.35285	0.947793	1.42737	0.153474	NA
ENSG00000254756.1_5	chr11	66101965	66107346	AP001107.6	3.78843	0	8.63907	8.31406	3.05179	3.15202	4.00387	1.92516	0	0	1.12763	8.08123	1.0529	0.763004	1.41743	0.549442	2.24473	1.51331	2.26044	0.710208	1.50459	0.451799	4.49005	3.21402	7.06322	-2.31113	1.62066	-1.42604	0.153857	NA
ENSG00000179292.4_2	chr11	66059341	66064135	TMEM151A	33.1487	53.7287	16.3182	15.5889	26.4488	5.25337	31.03	25.027	85.1601	47.9126	3.3829	13.132	1.16664	0.629726	0.656499	0.709073	0.993617	0.340963	1.20201	1.00174	0.532255	2.07963	0.249443	0.50358	60.0429	1.2366	0.867242	1.4259	0.153898	0.999953
ENSG00000283141.1_5	chr10	131583247	131605235	AL157832.3	1.89421	7.11115	4.79948	11.4318	6.10358	6.30404	9.00871	17.3264	10.1381	4.79126	15.7869	22.2234	0.127364	0.481214	0.289959	0.599453	0.49328	0.210924	0.698872	1.17397	0.741394	0.208932	0.636409	1.45484	19.7002	-1.07898	0.756814	-1.42569	0.153959	NA
ENSG00000002933.8_5	chr7	150497491	150502208	TMEM176A	51.1437	124.05	46.075	76.905	34.5869	54.635	43.0416	65.4553	112.533	86.2427	1.12763	13.132	4.04292	7.81441	2.94584	4.89878	2.47493	4.03948	4.26442	4.82607	8.66557	8.01845	0.112211	1.45355	119.944	1.20557	0.845732	1.42547	0.15402	0.999953
ENSG00000164318.17_3	chr5	38258511	38465123	EGFLAM	1.89421	20.5433	70.0725	73.7873	72.2257	94.5606	61.059	42.3534	6.08286	4.79126	7.89343	22.2234	0.071077	0.781292	2.22484	1.62461	2.1227	2.47266	1.58644	1.3099	0.180475	0.189907	0.318479	0.540592	80.4302	-1.13758	0.798088	-1.42538	0.154046	0.999953
ENSG00000247498.9_6	chr12	13080660	13137579	GPRC5D-AS1	23.6777	29.2347	3.83959	7.2748	4.06905	10.5067	63.061	54.867	1.01381	6.70776	41.7224	27.2741	2.33058	1.61581	0.527023	0.354614	0.209031	0.74915	3.71452	4.32698	0.106326	0.594478	2.79736	2.85571	45.7709	-1.6558	1.16212	-1.42481	0.154211	0.999953
ENSG00000164197.11_3	chr5	63461671	63668696	RNF180	200.787	195.952	140.145	126.789	185.142	181.766	114.11	81.8192	117.602	162.903	103.742	163.645	2.15938	3.48454	5.26993	5.01261	2.84507	3.50415	2.26662	3.17848	2.00153	2.77068	1.89223	3.52606	298.6	0.515325	0.361789	1.42438	0.154336	0.999953
ENSG00000250796.1_5	chr3	128588467	128588869	AC112484.2	0	2.37038	1.91979	1.03926	3.05179	8.40538	1.00097	0	4.05524	1.9165	0	0	0	0.406354	0.343653	0.360479	0.736383	1.14247	0.402694	0.495234	0.479372	0.46952	0	0	4.0034	2.79135	1.96027	1.42396	0.154458	NA
ENSG00000267016.1_5	chr17	75465244	75468852	AC111170.1	1.89421	2.37038	7.67917	4.15703	7.12084	10.5067	18.0174	7.70063	0	4.79126	9.02106	12.1218	0.207623	0.270919	1.38199	0.322258	0.556786	1.34434	1.13641	0.636267	0	0.414786	1.25546	0.655195	14.3611	-1.3407	0.942067	-1.42315	0.154694	NA
ENSG00000232160.6_5	chrX	131351175	131566890	RAP2C-AS1	130.701	124.05	45.1151	100.808	81.381	78.8005	75.0726	77.9688	92.2568	105.408	43.9777	69.7006	0.43204	0.026504	1.10365	0.016993	0.473259	2.06034	0.175162	1.69465	2.69667	0.347064	0.412021	1.81118	171.989	0.561911	0.394947	1.42275	0.154808	0.999953
ENSG00000228629.2_5	chr19	37019220	37026137	AC092295.1	0	0.790128	2.87969	1.03926	0	8.40538	0	0	6.08286	1.9165	0	0	0	0	1.1802	0.221707	0.233594	1.05114	0	0.168556	0.794527	0.133614	0.204954	0.021168	3.52424	3.83335	2.69495	1.42242	0.154904	NA
ENSG00000062038.13_3	chr16	68670092	68756519	CDH3	432.828	545.979	101.749	97.6902	234.988	181.766	270.261	315.726	1493.34	1325.26	831.066	853.58	8.90381	12.9719	3.36252	3.23642	5.69452	4.07336	6.57328	7.98823	37.5477	33.3348	17.4819	20.0387	1121.92	0.845181	0.594447	1.42179	0.155086	0.999953
ENSG00000196227.10_4	chr20	58508819	58523735	FAM217B	307.81	305.78	2250.96	2147.11	1957.21	1875.45	2173.1	2083.98	1790.39	2305.55	1745.58	2160.72	5.0016	5.16607	7.4427	38.5281	33.6278	29.7964	36.0786	31.6325	28.401	44.0757	25.3718	36.3736	3545.84	-0.908687	0.639204	-1.42159	0.155145	0.999953
ENSG00000256576.2_5	chr12	132671280	132674240	LINC02361	7.57685	11.0618	8.63907	6.23554	46.7941	15.7601	20.0194	22.1393	11.1519	17.2485	1.12763	0	0.575822	0.820627	0.598144	0.492785	2.81719	1.07682	1.37614	1.26224	0.930097	1.27626	0.123099	0.1153	28.347	1.50297	1.05736	1.42143	0.15519	0.999953
ENSG00000103740.9_2	chr15	78459810	78538030	ACSBG1	17.995	7.11115	48.9547	34.2955	33.5697	19.9628	39.0378	37.5406	27.3729	23.9563	27.0632	35.3554	0.835507	0.118758	1.1934	1.06838	3.12463	0.892913	1.23679	1.65061	1.14861	2.16975	1.78099	0.877791	59.1075	-0.851242	0.599181	-1.42068	0.155411	0.999953
ENSG00000106633.15_2	chr7	44183870	44237769	GCK	67.2445	88.4944	128.626	149.653	112.916	105.067	189.183	176.152	122.671	94.8669	113.891	108.086	4.27264	5.75022	8.39644	10.6053	7.66123	7.69606	12.4064	10.4267	8.03684	7.51513	7.53434	6.86644	244.418	-0.528792	0.372319	-1.42027	0.15553	0.999953
ENSG00000275793.1_3	chr22	20455682	20461786	RIMBP3	28.4132	28.4446	104.629	73.7873	14.2417	7.35471	63.061	139.574	130.782	78.5766	40.5948	43.4366	0.327053	0.878198	1.91427	1.57922	0.229445	0.233074	0.767294	1.15908	2.3352	2.2528	0.847584	1.02731	126.51	-1.26494	0.8912	-1.41936	0.155793	0.999953
ENSG00000196776.15_3	chr3	107761941	107810709	CD47	5153.21	5319.93	2689.63	2358.07	4545.13	4175.37	1982.92	2039.7	2318.58	2857.51	3103.25	3573.92	90.4635	113.479	54.569	48.7686	78.1173	65.6105	38.856	39.4908	40.0269	54.672	51.4504	54.0261	6749.93	0.612233	0.431591	1.41855	0.156031	0.999953
ENSG00000273295.1_5	chr22	24243619	24249255	AP000350.6	0	0.790128	98.8694	84.1798	139.365	195.425	169.164	173.264	145.989	138.947	171.4	184.858	0	0.024494	0	0	0	0	0	0	0	0	2.0794	0	251.926	-1.66519	1.17415	-1.4182	0.156131	0.999953
ENSG00000132938.19_4	chr13	29394485	30080084	MTUS2	57.7735	108.248	78.7115	117.436	83.4156	106.118	68.0658	60.6424	67.9253	105.408	16.9145	10.1015	1.46393	1.39918	1.30296	1.62553	1.87066	1.49167	0.998817	1.0748	1.68528	1.94573	0.234163	0.127431	148.431	0.971508	0.685095	1.41806	0.156172	0.999953
ENSG00000104140.6_2	chr15	41164412	41166487	RHOV	9.47106	18.1729	7.67917	10.3926	26.4488	22.0641	20.0194	23.1019	23.3176	29.7058	0	5.05077	0.531149	0.957473	0.623132	0.671193	1.41301	1.29008	1.04448	1.2306	1.27213	1.97928	0	0.435094	33.0153	1.27321	0.898008	1.41782	0.156244	0.999953
ENSG00000268266.1_2	chr19	57989017	57994364	AC003005.2	4.73553	10.2717	0.959897	1.03926	18.3107	7.35471	5.00484	12.5135	8.11048	10.5408	1.12763	7.07107	0.373486	1.01394	0.111407	0.076276	1.71625	1.13527	0.345526	1.26834	0.710761	0.897571	0.217234	0.796433	14.8166	1.43507	1.01227	1.41767	0.156287	NA
ENSG00000037757.13_3	chr19	13875346	13885096	MRI1	370.319	359.508	595.136	782.561	561.529	547.401	626.606	605.462	705.612	522.247	841.214	666.701	22.6855	30.2485	40.1618	52.8366	35.9493	40.4166	34.0863	39.8432	58.8761	42.2409	50.8751	35.3303	1201.23	-0.447331	0.3157	-1.41695	0.156498	0.999953
ENSG00000144362.11_3	chr2	170550964	170558218	PHOSPHO2	92.8164	70.3214	72.9522	63.3947	91.5537	83.0032	54.0523	70.2682	76.0358	109.241	40.5948	56.5686	8.29287	6.3777	6.75414	6.18089	6.14534	8.14199	3.27548	4.07827	7.85721	7.74519	3.07381	6.27879	147.952	0.551021	0.388916	1.41681	0.156537	0.999953
ENSG00000189157.13_5	chr4	77135193	77204933	FAM47E	79.5569	87.7042	53.7542	73.7873	106.813	110.321	57.0552	69.3056	30.4143	49.8291	27.0632	33.3351	3.26063	2.78564	5.22585	4.62998	3.7781	6.7058	2.69283	5.56319	2.2683	4.04852	1.85518	2.04531	131.009	0.53859	0.380146	1.4168	0.156542	0.999953
ENSG00000167103.11_2	chr9	130683158	130693076	PIP5KL1	104.182	163.557	66.2329	61.3162	118.003	117.675	111.107	86.6321	174.375	114.032	89.083	141.421	4.79429	7.86821	3.67969	2.81688	5.43353	5.07435	4.66069	4.20449	8.75994	4.85024	4.43417	4.82188	227.228	0.550004	0.388338	1.4163	0.156687	0.999953
ENSG00000165983.14_2	chr10	16478942	16555744	PTER	145.854	206.223	166.062	195.38	114.951	75.6485	174.168	204.067	163.223	252.02	279.653	340.422	4.18187	4.58025	4.53378	4.85948	4.13939	2.38138	4.86252	5.02918	5.33505	4.71831	5.40297	7.74182	390.664	-0.520021	0.367243	-1.41601	0.156771	0.999953
ENSG00000204963.4	chr5	140213969	140391929	PCDHA7	17.995	27.6545	41.2756	35.3347	9.15537	24.1655	16.0155	15.4013	27.3729	42.1631	133.061	118.188	0	0	0.247464	0	0	0	0.821585	0	0	2.2146	0.564765	0.96533	85.1743	-0.848037	0.599799	-1.41387	0.157401	0.999953
ENSG00000268225.2_6	chr19	53365060	53367404	AC010487.1	17.995	15.8026	27.837	34.2955	24.4143	21.0135	48.0465	23.1019	7.09667	32.5806	31.5737	30.3046	1.14411	0.980654	1.8795	2.54741	2.129	1.57487	3.17549	1.63111	0.892337	2.28545	2.21578	1.99618	52.651	-0.706342	0.499702	-1.41353	0.157501	0.999953
ENSG00000265735.1	chr9	9442060	9442347	RN7SL5P	37.8843	107.457	52.7943	61.3162	113.933	181.766	39.0378	33.6902	122.671	86.2427	137.571	73.7412	10.9907	36.0744	49.1024	59.0811	59.2474	78.4084	12.4373	11.1185	73.2864	62.0359	52.9998	41.7268	175.92	0.796441	0.56346	1.41348	0.157514	0.999953
ENSG00000136274.8_2	chr7	45120037	45128513	NACAD	1105.27	1445.14	538.502	537.296	746.671	679.785	746.722	887.497	1699.15	1304.18	1069	857.62	21.8081	29.9508	12.0437	11.9335	16.6902	14.1982	15.3316	17.483	35.9099	31.2235	20.6236	17.1267	1951.54	0.574564	0.406526	1.41335	0.157552	0.999953
ENSG00000205593.11_3	chr22	50747459	50765489	DENND6B	471.659	602.078	489.547	474.941	630.703	731.268	621.601	650.703	1313.9	851.886	319.12	338.401	12.7587	16.3048	15.2802	16.0678	19.3352	20.3891	24.88	17.9945	37.1292	24.1732	12.4049	9.30001	1257.68	0.649818	0.459943	1.41282	0.157708	0.999953
ENSG00000170214.4_4	chr5	159292087	159399551	ADRA1B	30.3074	53.7287	5.75938	14.5496	23.3971	5.25337	4.00387	4.81289	9.12429	6.70776	13.5316	7.07107	1.47802	0.350749	0.347079	0.866159	1.06352	0.362673	0.248281	0.444544	0.531031	0.214312	0.581122	0.294521	30.2495	1.19215	0.844028	1.41245	0.157817	0.999953
ENSG00000151320.10_4	chr14	32798479	33306887	AKAP6	1165.89	1599.22	1168.19	1116.16	631.72	611.492	767.742	647.815	1202.38	1460.38	206.357	230.315	10.0517	11.3745	10.3201	7.61356	5.20005	7.47333	6.16031	7.91717	9.13811	12.9029	1.22993	1.54307	1822.83	0.863624	0.611622	1.41202	0.157943	0.999953
ENSG00000149289.10_3	chr11	109964087	110042566	ZC3H12C	1364.78	1668.75	1023.25	967.549	900.278	851.045	926.896	936.589	1191.23	1655.86	687.856	841.458	9.08477	9.49561	6.7218	6.24472	7.20507	7.06432	7.58119	9.86769	7.88126	14.1005	4.55495	5.96822	2193.76	0.479911	0.340011	1.41146	0.15811	0.999953
ENSG00000137309.19_2	chr6	34204650	34214008	HMGA1	19076.6	22491.8	25607.2	26645.5	22629	21039.7	28658.7	28894.7	28804.4	21573.1	33237	26717.6	660.61	962.627	1182.01	1245.35	430.038	934.087	530.617	1262.35	640.803	1066.8	675.932	602.161	51192.4	-0.318027	0.22537	-1.41113	0.158205	0.999953
ENSG00000149451.17_3	chr20	3648612	3662893	ADAM33	43.5669	13.4322	20.1578	45.7273	63.0703	110.321	17.0165	23.1019	104.422	79.5349	59.7646	44.4468	0.829022	0.27982	0.702016	1.39522	1.44622	3.07984	0.516239	0.411971	3.74438	2.46477	1.49792	1.3957	103.768	0.89036	0.631133	1.41073	0.158323	0.999953
ENSG00000174236.3_2	chr12	27849452	27850529	REP15	0	6.32103	0	0	5.08632	1.05067	0	0	2.02762	0	3.3829	0	0	0	0	0	0	1.20518	0.372107	0	0.692315	1.84525	1.34096	1.51369	3.06927	3.65616	2.59258	1.41024	0.15847	NA
ENSG00000164620.8_2	chr5	141016517	141020644	RELL2	89.028	155.655	98.8694	84.1798	157.676	110.321	113.109	128.023	219.997	124.573	100.359	82.8326	2.85344	8.32062	4.84828	6.14447	7.66838	5.65495	6.53913	3.62495	12.7689	6.34384	4.99811	4.89538	246.476	0.50649	0.359239	1.4099	0.15857	0.999953
ENSG00000114737.15_2	chr3	50643921	50649262	CISH	114.6	134.322	203.498	227.597	106.813	142.892	249.241	188.665	172.348	109.241	154.486	122.229	0.888013	5.70281	2.44944	1.9329	5.46181	1.02844	1.79529	2.30936	3.17184	2.28478	4.39915	2.23517	322.433	-0.520389	0.36911	-1.40985	0.158584	0.999953
ENSG00000237941.2_4	chr11	2891263	2893335	KCNQ1DN	17.995	26.0742	9.59897	9.35332	4.06905	22.0641	24.0232	18.289	50.6905	32.5806	1.12763	1.01015	1.49474	1.25173	0.822394	0.587332	0.648349	1.67601	1.74348	1.6144	1.13739	1.55264	0.125602	0.078798	36.3681	1.64689	1.1683	1.40965	0.158643	0.999953
ENSG00000246695.7_5	chr12	26092262	26112698	RASSF8-AS1	423.357	360.298	292.769	305.542	305.179	379.293	268.259	289.736	352.806	370.843	268.377	276.782	16.397	9.47921	8.41163	8.22101	8.33919	15.0919	9.42817	8.04105	13.243	13.0854	5.79481	7.12227	652.518	0.363213	0.257899	1.40835	0.159027	0.999953
ENSG00000104888.9_2	chr19	49932658	49945617	SLC17A7	21.7834	31.6051	21.1177	23.9029	77.312	43.0776	71.0687	63.5302	506.905	281.726	29.3185	28.2843	0.699483	1.02271	0.761706	0.685677	2.37764	1.45009	2.29369	2.17487	16.575	10.1606	0.828618	1.02355	200.129	1.16761	0.829075	1.40833	0.159034	0.999953
ENSG00000187840.4_2	chr8	37887859	37917883	EIF4EBP1	1029.5	1366.13	1600.15	1545.38	1652.04	1439.42	1777.72	1626.76	1789.38	1349.22	2750.3	2048.59	40.6877	55.0315	73.3247	67.3284	149.223	64.5402	69.2731	139.392	78.05	133.117	101.92	75.6637	3347.83	-0.369616	0.262569	-1.40769	0.159224	0.999953
ENSG00000185133.13_4	chr22	31518717	31530682	INPP5J	150.59	185.68	109.428	127.829	230.919	201.729	193.187	177.114	266.632	221.356	197.336	154.553	4.46808	4.71794	2.97019	4.01397	5.94433	5.63104	3.62877	5.65185	8.24766	7.50737	6.6456	5.13349	371.741	0.411525	0.292557	1.40665	0.159531	0.999953
ENSG00000188738.14_3	chr2	186603622	186698017	FSIP2	517.12	628.942	550.021	471.823	316.369	369.837	251.243	381.181	582.941	1023.41	231.165	289.914	2.44006	3.14048	3.2515	2.46247	1.33177	1.77538	1.52448	3.34504	2.92886	5.37548	1.35842	2.45006	947.324	0.6306	0.448659	1.40552	0.159866	0.999953
ENSG00000269937.1_5	chr16	2611472	2615097	AC093525.7	9.47106	13.4322	64.3131	92.4939	63.0703	38.8749	44.0426	24.0645	15.2072	14.3738	40.5948	28.2843	0	4.24072	0	5.3557	0	0	0	1.63551	0	0	0	0	74.968	-1.11349	0.79225	-1.40548	0.159879	0.999953
ENSG00000130810.19_4	chr19	10216965	10222310	PPAN	89.9751	130.371	178.541	128.868	137.331	94.5606	170.165	188.665	136.864	104.449	164.634	121.218	57.3782	54.355	70.4502	58.0829	54.7912	55.1789	66.7838	57.1453	64.2647	59.1281	56.5799	53.3695	276.706	-0.440582	0.313508	-1.40533	0.159924	0.999953
ENSG00000158806.13_6	chr8	21881636	21894408	NPM2	27.4661	13.4322	17.2781	19.7459	20.3453	16.8108	14.0136	7.70063	33.4557	42.1631	5.63817	9.09138	2.28636	0.561008	2.47407	0.443787	1.31111	1.38787	0.759216	0.673007	1.47776	3.55249	0.483659	0.347607	37.9494	1.05689	0.752443	1.40461	0.160139	0.999953
ENSG00000176978.13_2	chr9	140004994	140009629	DPP7	210.258	238.619	94.0699	94.5724	128.175	94.5606	130.126	131.873	494.74	338.263	267.249	210.112	11.9961	12.1308	7.00776	5.71124	7.56758	6.37491	7.7696	7.27772	31.0736	22.5015	16.846	14.298	407.284	0.62027	0.44179	1.40399	0.160321	0.999953
ENSG00000187479.6_4	chr11	43964055	43965888	C11orf96	1.89421	11.8519	9.59897	12.4711	4.06905	10.5067	23.0223	41.3909	6.08286	6.70776	10.1487	9.09138	0.318966	0	1.52809	0	0.64012	2.49643	1.19425	0	1.76456	0	1.79378	0.537703	24.8072	-1.11093	0.791416	-1.40373	0.1604	0.999953
ENSG00000262265.2_6	chr17	45237764	45245089	AC002558.3	9.47106	9.48154	7.67917	1.03926	15.2589	12.6081	3.0029	15.4013	22.3038	17.2485	3.3829	10.1015	0.491727	0.45013	0.317688	0.145976	0.800362	0.778569	0.343863	0.651947	1.05848	1.10279	0.341429	0.577966	21.4364	1.05658	0.752748	1.40363	0.160429	NA
ENSG00000170190.15_5	chr17	73083822	73102257	SLC16A5	41.6727	41.0867	30.7167	62.3554	65.1048	54.635	81.0784	87.5946	92.2568	68.9941	180.421	161.625	2.44192	1.89142	1.52239	2.18285	2.97662	2.25384	4.07879	3.74137	4.2712	2.83369	5.96476	6.09686	161.76	-0.580393	0.413552	-1.40343	0.160487	0.999953
ENSG00000171843.15_2	chr9	20341663	20622542	MLLT3	884.597	911.808	1100.04	1123.44	1226.82	1226.14	1016.98	840.331	929.664	1249.56	196.208	153.543	21.7737	12.8629	17.6645	18.3237	22.431	21.676	17.2423	15.4027	17.0132	23.357	2.84942	2.29619	1823.99	0.876387	0.624572	1.40318	0.160563	0.999953
ENSG00000120256.10_3	chr6	150139934	150185162	LRP11	54.9322	85.3338	95.0298	55.0806	80.3638	92.4592	38.0368	54.867	90.2291	118.823	63.1475	34.3452	18.7969	22.011	24.8559	22.8635	25.1349	38.7993	21.8707	15.5424	24.7073	64.1141	22.5638	25.0008	145.398	0.648135	0.462271	1.40207	0.160895	0.999953
ENSG00000270124.1_5	chr16	85613615	85617177	AC092127.2	4.73553	4.74077	2.87969	1.03926	0	1.05067	15.0145	12.5135	0	1.9165	5.63817	7.07107	0.504665	0.87148	0.137505	0.157159	0.061739	0.308815	0.862107	0.82412	0	0.313705	1.15891	0.820776	9.52152	-2.1022	1.49941	-1.40202	0.160909	NA
ENSG00000003096.14_4	chrX	117031776	117251303	KLHL13	369.371	304.199	637.371	568.474	525.925	463.347	587.568	451.449	190.596	218.481	277.398	277.792	10.3431	10.0341	20.8761	13.3687	16.0249	14.6597	17.9378	14.3888	6.5661	8.03274	8.16368	5.58294	817.214	-0.449748	0.320855	-1.40171	0.161001	0.999953
ENSG00000067840.12_3	chrX	153067621	153096020	PDZD4	5610.66	5775.05	3546.82	3352.64	4963.23	5315.36	4970.81	5467.45	6084.89	4171.27	3810.27	3161.78	125.452	140.358	92.874	63.7651	124.975	135.576	73.0803	106.957	151.141	79.826	87.1612	76.6167	9429.11	0.422406	0.301562	1.40073	0.161296	0.999953
ENSG00000169689.14_5	chr17	79976578	79981983	CENPX	2330.83	1980.06	2407.42	2365.35	1793.43	1918.53	2420.34	2392.01	1946.52	1812.05	2881.1	2547.61	109.218	97.2172	122.994	122.855	95.2617	96.1249	121.564	119.353	206.491	209.51	136.011	256.084	4487.26	-0.350059	0.249917	-1.4007	0.161304	0.999953
ENSG00000188152.12_3	chr9	99690592	99702535	NUTM2G	53.9851	42.6669	104.629	87.2976	35.6042	53.5843	81.0784	48.1289	76.0358	41.2048	76.679	58.5889	0.926883	0.911186	2.42226	2.15148	1.23772	1.41809	1.88994	1.29679	1.92988	1.51612	1.47459	1.42155	126.883	-0.581319	0.415144	-1.40029	0.161428	0.999953
ENSG00000117597.17_4	chr1	210001352	210030910	UTP25	559.74	500.151	674.807	660.968	557.46	520.083	573.555	686.318	442.021	545.245	691.239	712.158	6.2497	5.70227	8.36303	7.61742	6.46828	5.94546	6.31613	7.63003	5.39545	7.33389	7.94763	7.99915	1195.74	-0.354405	0.253119	-1.40015	0.161468	0.999953
ENSG00000259876.1_5	chr16	12650210	12651551	AC010333.1	0.947106	4.74077	0	2.07851	1.01726	0	0	0	8.11048	5.74951	1.12763	0	0.229505	0.505429	0	0.303075	0.099399	0.128567	0.04632	0	1.11712	0.43616	0.273909	0	4.01243	2.58612	1.84912	1.39857	0.161942	NA
ENSG00000170113.15_4	chr15	23043277	23100005	NIPA1	1276.7	1299.76	1166.27	1114.08	1352.96	1253.45	903.874	970.279	1217.59	1424.92	1067.87	984.9	18.2498	19.7012	19.6049	17.2703	21.2023	18.2609	13.2935	15.5463	22.6487	23.9284	15.7226	15.5079	2356.75	0.344071	0.246106	1.39806	0.162094	0.999953
ENSG00000197020.10_4	chr19	21905568	21950430	ZNF100	309.704	351.607	669.048	662.007	533.046	569.465	619.599	620.863	469.394	700.482	541.264	829.336	5.28966	6.59879	12.8654	12.9509	9.9027	10.5448	10.4981	10.2394	12.0862	15.8325	11.6396	13.8742	1157.74	-0.464621	0.332363	-1.39794	0.162132	0.999953
ENSG00000285852.1_1	chr10	20101301	20105207	AL353147.1	4.73553	16.5927	11.5188	3.11777	19.328	17.8614	9.00871	4.81289	5.06905	35.4553	7.89343	14.1421	0.696671	0.16811	0.086561	0.006554	1.16586	1.18869	0.869144	0.407849	0.787772	1.35105	0.448261	0.609382	25.5187	0.971737	0.69527	1.39764	0.162221	0.999953
ENSG00000165633.12_3	chr10	50222290	50323554	VSTM4	154.378	233.878	1015.57	1043.41	342.818	301.543	435.421	394.657	95.2982	121.698	89.083	101.015	2.52818	4.79696	16.5912	5.16224	5.47783	5.43454	6.73801	6.1387	1.71518	2.41509	1.39627	1.75488	727.931	-0.821768	0.587982	-1.39761	0.162231	0.999953
ENSG00000148737.16_4	chr10	114710009	114927437	TCF7L2	1282.38	1455.42	5216.08	5410.37	3738.44	3920.06	2918.82	3184.21	862.753	859.552	1315.95	1250.57	37.1824	42.5985	197.636	205.65	130.119	145.933	104.781	102.606	25.4959	30.686	31.474	33.2999	5274.85	-0.720531	0.515598	-1.39747	0.162274	0.999953
ENSG00000127585.11_2	chr16	742498	755829	FBXL16	152.484	242.569	184.3	138.221	205.487	147.094	168.163	173.264	511.974	291.309	184.932	102.026	4.49474	6.70663	2.69814	4.71869	6.34471	4.25779	4.3021	3.92218	11.2923	5.38951	4.62245	2.60563	419.786	0.618444	0.442568	1.3974	0.162294	0.999953
ENSG00000152556.16_6	chr12	48498922	48540187	PFKM	4550.85	4988.08	4481.76	4205.87	4661.1	5069.5	4124.99	4115.02	5752.36	5614.4	3045.74	3045.61	129.752	146.556	141.892	132.449	137.175	152.694	122.921	123.046	204.283	183.231	87.2899	81.7332	9012.59	0.428107	0.306431	1.39707	0.162392	0.999953
ENSG00000102053.12_3	chrX	64586518	64727767	ZC3H12B	439.457	416.398	363.801	410.507	437.423	464.398	309.299	393.695	438.98	485.834	266.121	293.955	9.56927	5.55848	1.47011	8.06636	5.76582	6.85705	5.0606	7.39358	7.20852	7.96578	2.40733	5.32241	792.282	0.409758	0.29334	1.39687	0.162452	0.999953
ENSG00000137273.5_4	chr6	1389811	1395838	FOXF2	12.3124	13.4322	15.3583	11.4318	3.05179	42.0269	24.0232	34.6528	2.02762	1.9165	60.8922	70.7107	0.557093	0.493858	0.835896	0.617131	0.330571	0.638214	1.03678	1.4532	0.132664	0.203946	2.10548	2.14476	48.9978	-1.50715	1.07897	-1.39683	0.162464	0.999953
ENSG00000111291.8_4	chr12	13093709	13105081	GPRC5D	10.4182	0.790128	0.959897	0	1.01726	0	14.0136	0	0	0	10.1487	4.04061	0.889816	0.042121	0.166677	0	0.175803	0	1.14944	0	0	0	0.780616	0.096448	6.70755	-2.96559	2.12319	-1.39676	0.162485	NA
ENSG00000111886.10_2	chr6	89966927	90025018	GABRR2	6.62974	3.95064	22.0776	19.7459	16.2762	22.0641	4.00387	25.027	13.1795	9.58252	41.7224	31.3148	0.320405	0.197716	1.44825	1.25187	0.803885	1.16288	0.329876	1.32262	0.730506	0.538984	1.76016	1.32464	36.0616	-1.11486	0.798393	-1.39638	0.162599	0.999953
ENSG00000150773.10_2	chr11	111934734	111944998	PIH1D2	159.114	78.2227	86.3907	96.6509	93.5882	120.827	99.0958	83.7443	125.713	128.406	55.254	63.6397	8.15138	4.15953	5.33688	5.41055	6.12467	5.55072	6.88416	5.90289	8.31916	9.36789	3.1001	3.92357	198.539	0.550661	0.394387	1.39625	0.16264	0.999953
ENSG00000255458.5_6	chr4	39640760	39668264	AC108471.2	22.7306	28.4446	11.5188	12.4711	21.3625	23.1148	18.0174	18.289	25.3453	34.4971	12.404	16.1625	2.5609	2.7145	1.4169	2.05822	1.85682	3.34425	2.66597	2.52392	3.07904	4.50746	1.06272	1.23905	41.1716	0.82383	0.590038	1.39623	0.162645	0.999953
ENSG00000153993.13_2	chr7	84624869	84816171	SEMA3D	1355.31	1404.06	205.418	221.362	476.079	427.624	215.208	238.719	104.422	192.609	193.953	332.341	19.7455	22.036	3.88493	2.70484	8.98492	7.64377	3.55305	4.14209	1.93771	3.5148	2.98055	5.57853	905.267	0.961954	0.689092	1.39597	0.162722	0.999953
ENSG00000170430.9_3	chr10	131265448	131566271	MGMT	330.54	277.335	450.192	426.095	536.098	562.11	645.624	713.271	601.19	426.422	602.156	608.112	16.4718	10.0404	24.4142	14.8425	28.1272	28.7703	32.9761	35.3062	31.5334	24.1866	27.5788	18.8593	1035.33	-0.360586	0.258361	-1.39567	0.162815	0.999953
ENSG00000149573.8_2	chr11	118124118	118135251	MPZL2	9.47106	9.48154	3.83959	3.11777	4.06905	0	1.00097	0.962578	12.1657	11.499	7.89343	0	0.272084	0.244376	0.174628	0.291845	0.418779	0	0.066356	0.063457	0.337861	1.15884	0.262343	0	10.5982	1.43159	1.02651	1.39462	0.163129	NA
ENSG00000230869.1_4	chr10	46174140	46195980	AGAP10P	77.6627	52.9386	108.468	57.1591	78.3293	110.321	178.172	145.349	91.2429	76.6601	147.72	62.6295	2.43755	2.19238	4.31061	2.30602	2.8492	4.21049	7.26801	5.80363	4.14357	2.97843	5.22998	2.39501	198.018	-0.485169	0.347923	-1.39447	0.163175	0.999953
ENSG00000224769.1_4	chr3	195341818	195347104	MUC20P1	13.2595	13.4322	5.75938	6.23554	21.3625	10.5067	8.00774	16.3638	17.2348	7.66601	4.51053	2.02031	0.932139	0.727763	0.285237	0.341354	1.22585	0.678113	0.855468	0.875917	1.47906	0.763294	0.272754	0.128164	21.2078	1.13305	0.812615	1.39433	0.163219	NA
ENSG00000278231.1_6	chr20	47438225	47465995	AL133342.1	0	0	5.75938	4.15703	1.01726	3.15202	6.00581	2.88774	1.01381	0	1.12763	2.02031	0	0	1.25439	1.06755	0.548215	0.869484	1.10763	0.90851	0.241698	0	0.465739	0.688697	4.55147	-2.61718	1.87702	-1.39432	0.163221	NA
ENSG00000088340.15_4	chr20	34146507	34195484	FER1L4	61.5619	62.4201	33.5964	54.0414	159.71	120.827	75.0726	79.894	180.458	103.491	120.657	130.31	1.15991	1.42614	1.11265	1.68802	4.21963	4.70896	1.91599	2.02905	3.88075	3.40759	3.0381	2.58202	197.999	0.514384	0.369187	1.39329	0.163532	0.999953
ENSG00000143333.6_2	chr1	182567758	182573543	RGS16	677.181	765.634	640.251	603.808	461.837	557.907	512.496	635.302	1576.48	1428.75	201.846	197.99	25.0278	28.8468	26.3268	24.5173	18.6434	21.6954	19.8315	23.7754	62.2521	61.6135	6.80787	7.56081	1386.9	0.919768	0.660291	1.39297	0.163628	0.999953
ENSG00000204588.5_4	chr2	110744640	110753717	LINC01123	24.6248	11.8519	0.959897	7.2748	13.2244	26.2668	7.00678	6.73805	19.2624	3.83301	10.1487	14.1421	1.7817	1.15915	0.298142	0.746857	0.915329	1.64431	0.506932	0.990862	2.06655	1.62225	2.05235	2.45568	24.0966	1.18059	0.847832	1.39248	0.163776	0.999953
ENSG00000085978.21_3	chr2	234118697	234204320	ATG16L1	716.959	719.017	936.859	885.447	882.984	810.069	1025.99	911.562	752.247	712.939	1135.53	987.93	19.4611	19.0917	24.3226	27.3459	24.2285	22.2824	26.3056	25.7766	21.6923	20.7345	28.0788	24.2853	1756.73	-0.352622	0.253265	-1.39231	0.163829	0.999953
ENSG00000110917.7_2	chr12	121124672	121139667	MLEC	6387.29	6616.53	11199.1	11028.6	8186.93	8227.82	8468.19	8205.02	5014.31	5593.32	6914.65	7540.8	110.544	117.059	206.527	161.299	114.902	22.8379	122.515	114.524	77.4591	16.5071	99.6138	131.736	15685.2	-0.410697	0.295148	-1.3915	0.164075	0.999953
ENSG00000169203.12	chr16	29495010	29517320	RP11-231C14.4	117.441	89.2845	212.137	170.438	124.106	86.1552	240.232	142.462	99.3534	114.99	122.912	80.8123	17.3587	13.1323	16.9037	18.0598	19.9814	14.6738	19.1876	18.6399	15.2955	13.7372	14.3502	19.2625	267.885	-0.558909	0.401814	-1.39096	0.164236	0.999953
ENSG00000161328.10_2	chr11	537527	554916	LRRC56	48.3024	124.05	41.2756	28.0599	63.0703	46.2296	76.0736	62.5676	192.624	110.199	81.1896	54.5483	1.66547	3.82883	1.62304	0.900227	2.16304	1.71367	2.53774	2.22802	5.91025	3.86161	2.30726	1.62197	156.331	0.742416	0.533923	1.39049	0.16438	0.999953
ENSG00000133135.13_4	chrX	105937024	106040223	RNF128	2.84132	9.48154	3.83959	0	4.06905	1.05067	0	2.88774	1.01381	23.9563	7.89343	0	0.186378	0.35127	0.126633	0.034157	0.123945	0.056661	0	0.142827	0.065459	1.51998	0.303858	0	9.74698	1.46987	1.05792	1.3894	0.164712	NA
ENSG00000039068.18_5	chr16	68771128	68869451	CDH1	5.68264	3.95064	5.75938	2.07851	18.3107	3.15202	6.00581	4.81289	4.05524	39.2883	5.63817	1.01015	0.121193	0.27879	0.387736	0.07596	0.359455	0.132615	0.211345	0.335451	0.150996	1.49297	0.27199	0.101705	16.8876	1.34421	0.967617	1.3892	0.164773	NA
ENSG00000241185.2_5	chr17	11901670	11924825	AC005410.1	0.947106	4.74077	0	1.03926	8.1381	0	3.0029	0	0	2.87476	0	0	0.102433	0.854064	0	0.08192	1.33994	0	0.343495	0	0	1.10945	0	0	3.56298	2.54549	1.83286	1.38881	0.16489	NA
ENSG00000173947.13_3	chr1	111888910	111895635	PIFO	206.469	260.742	95.0298	72.748	121.054	111.371	132.128	114.547	126.726	137.988	60.8922	118.188	7.07345	3.25308	3.65603	2.98109	4.36371	4.17052	5.061	4.32911	6.33651	3.33245	1.46121	4.43577	263.18	0.649079	0.467394	1.38872	0.164918	0.999953
ENSG00000139182.14_3	chr12	7282294	7311541	CLSTN3	1653.65	2377.5	1736.45	1470.55	2492.29	2230.58	2209.14	2231.26	3304.01	2823.97	2051.16	1649.58	32.366	49.0285	39.1433	33.9768	55.713	46.5066	46.0666	46.2425	75.1222	71.012	42.8067	32.9012	4409.12	0.393704	0.283654	1.38797	0.165146	0.999953
ENSG00000143429.10_5	chr2	91805186	91847998	LSP1P4	39.7785	44.2472	8.63907	8.31406	56.9667	55.6857	30.029	14.4387	124.699	137.988	233.42	204.051	19.3726	55.7071	15.5937	14.3502	51.9032	55.2402	21.5471	20.8638	37.8543	32.0526	57.3737	56.9633	160.377	0.976548	0.703579	1.38797	0.165146	0.999953
ENSG00000197748.12_3	chr10	105889646	105992120	CFAP43	129.754	76.6424	59.5136	61.3162	62.053	66.1924	68.0658	78.9314	143.961	113.074	55.254	25.2538	2.26032	1.31274	0.883366	1.09402	1.29604	1.33103	1.30208	1.40925	3.31333	3.82405	1.86673	0.443595	156.568	0.74788	0.538905	1.38778	0.165205	0.999953
ENSG00000235454.1_4	chr7	53929926	53931032	HAUS6P3	29.3603	12.6421	16.3182	18.7066	0	4.20269	10.0097	0	0	0.958252	21.425	10.1015	2.40273	1.16745	1.56664	0	0	0	0.745459	0	0	0.085408	2.21318	0.933101	20.3665	-1.67884	1.21022	-1.38722	0.165374	NA
ENSG00000236933.1	chr1	120835810	120838343	RP11-439A17.7	65.3503	52.1485	27.837	43.6488	43.7423	25.2162	0	5.77547	51.7043	31.6223	80.0619	24.2437	19.3225	15.0819	0	2.12836	0	1.69584	4.16482	6.39749	22.3849	0.470121	2.96552	16.1395	74.9198	1.18332	0.853124	1.38704	0.165431	0.999953
ENSG00000154917.10_2	chr3	133543083	133614680	RAB6B	783.257	881.783	784.236	786.718	908.416	1032.81	873.845	805.678	1048.28	1177.69	445.415	428.305	13.1524	15.3601	14.5526	16.382	16.4398	19.2395	5.76853	5.81807	18.8903	23.8591	7.05496	7.48637	1672.56	0.548934	0.396128	1.38575	0.165824	0.999953
ENSG00000206341.7_2	chr6	29855529	29858259	HLA-H	23.6777	15.0124	13.4386	10.3926	5.08632	0	0	0	16.221	8.62427	2.25527	9.09138	2.66196	2.02484	1.51428	1.97738	0.380729	0.063503	0	0	3.94245	3.45624	1.29973	1.45696	17.3638	1.5643	1.12885	1.38574	0.165825	NA
ENSG00000197050.10_3	chr19	37498759	37621216	ZNF420	268.031	211.754	208.298	200.577	283.816	241.655	164.159	214.655	179.444	332.513	122.912	241.427	2.69952	7.85378	6.98048	6.99383	2.63491	8.61228	6.68823	7.41971	6.88638	11.0911	1.02692	6.77869	449.319	0.390432	0.281768	1.38565	0.165854	0.999953
ENSG00000252916.1	chr2	201763743	201763844	RNU6-762P	0	5.5309	2.87969	0	7.12084	5.25337	0	0.962578	5.06905	8.62427	4.51053	2.02031	0	0	0.837626	0	1.75459	0	0	0	1.49438	1.97186	1.06799	0	7.1471	1.79543	1.2963	1.38504	0.166041	NA
ENSG00000257564.1_5	chr12	79187306	79187894	AC068993.1	3.78843	0	7.67917	1.03926	0	0	4.00387	0.962578	1.01381	0	0	4.04061	0.467469	0	1.23147	0.307122	0	0.140747	0.535235	0.240871	0.270764	0	0	0.499114	3.78977	-2.58267	1.8651	-1.38474	0.166133	NA
ENSG00000221716.1	chrX	54840803	54840930	SNORA11	0.947106	0	11.5188	11.4318	5.08632	3.15202	6.00581	4.81289	6.08286	6.70776	3.3829	19.1929	0.465223	0.211189	1.80375	1.57982	2.73453	0	0	0	0	1.64465	0	3.18754	13.2644	-1.6956	1.22454	-1.38468	0.166151	NA
ENSG00000077080.9_2	chr7	100240720	100254084	ACTL6B	95.6577	113.778	75.8318	90.4154	53.9149	77.7498	84.0813	73.156	210.873	132.239	1.12763	13.132	6.37545	6.73638	5.58818	5.82907	4.47534	4.63527	5.54588	5.01303	14.2507	10.718	0	1.49388	171.354	1.28201	0.926118	1.38429	0.166271	0.999953
ENSG00000170231.15_2	chr5	159614374	159665742	FABP6	0	0	8.63907	12.4711	10.1726	18.9121	2.00194	21.1767	6.08286	0	4.51053	12.1218	0	0	1.16815	1.92219	1.75899	1.91571	0.862408	2.76323	0.92719	0	0.817865	2.34368	16.1756	-2.03225	1.4689	-1.38352	0.166507	NA
ENSG00000258599.2_6	chr14	21451314	21453225	AL355922.2	8.52396	2.37038	0.959897	0	0	2.10135	0	0	0	1.9165	0	0	1.06221	0.422024	0.405274	0	0	0.370339	0	0.287642	0	0.114503	0	0	2.58805	3.40849	2.4639	1.38337	0.16655	NA
ENSG00000151093.7_2	chr3	25824408	25836025	OXSM	151.537	145.384	180.461	162.124	162.762	134.486	213.206	192.516	121.657	137.988	201.846	197.99	8.708	9.13941	11.3772	8.38633	9.00996	6.9224	12.0529	9.92629	8.66361	10.0345	10.484	13.5516	336.02	-0.422013	0.305085	-1.38327	0.166583	0.999953
ENSG00000200693.1	chr14	64118015	64118217	U3	14.2066	11.0618	2.87969	0	5.08632	14.7094	8.00774	2.88774	1.01381	8.62427	1.12763	5.05077	1.97625	0	0	0	0	0	0	0	0.460321	0	0.451455	0	12.5464	1.46223	1.05735	1.38292	0.16669	NA
ENSG00000153823.18_2	chr2	229715242	230136001	PID1	27.4661	48.1978	12.4787	4.15703	9.15537	2.10135	12.0116	13.4761	57.7872	35.4553	10.1487	6.06092	0.995809	1.78629	0.444226	0.151947	0.462248	0.133423	0.53078	0.652865	2.17506	1.52588	0.332083	0.401901	40.2887	1.31828	0.953585	1.38245	0.166834	0.999953
ENSG00000215196.4_5	chr5	17130137	17217156	BASP1-AS1	28.4132	11.8519	17.2781	31.1777	40.6905	48.331	19.0184	19.2516	34.4696	48.8708	16.9145	5.05077	0.517787	0.515487	0.829848	1.26658	0.940943	1.495	0.706014	0.632392	1.30892	1.64147	0.434389	0.233497	53.5214	0.968557	0.700953	1.38177	0.167042	0.999953
ENSG00000233644.1_5	chr13	111774999	111796611	ARHGEF7-IT1	0	0.790128	1.91979	11.4318	2.03453	0	9.00871	19.2516	5.06905	4.79126	2.25527	0	0	0.046414	0.439988	0.788508	0.230712	0.115421	0.981708	1.99385	0.610101	0.759675	0.314097	0	9.45076	-2.19515	1.58868	-1.38174	0.167052	NA
ENSG00000235370.6_2	chr15	84953014	84966399	DNM1P51	28.4132	21.3335	24.9573	20.7851	67.1394	36.7736	29.0281	33.6902	50.6905	8.62427	7.89343	9.09138	0.861485	0.673061	1.04483	0.809669	1.59967	1.58795	1.58539	1.35375	1.34078	1.11823	0.458529	0.492677	56.652	0.846583	0.613036	1.38097	0.167289	0.999953
ENSG00000279500.1_6	chr12	129297731	129299295	AC108704.2	0	0	37.436	54.0414	39.6733	37.8242	21.0203	24.0645	13.1795	45.9961	85.7001	63.6397	0	0	0.801229	3.53138	0.901306	0.116464	0	0	0.895306	1.5176	3.55632	1.83821	70.6857	-1.94358	1.40802	-1.38036	0.167475	0.999953
ENSG00000205517.12_4	chr19	11495017	11530018	RGL3	0	6.32103	0	1.03926	11.1899	4.20269	0	1.92516	8.11048	17.2485	9.02106	18.1828	0.026021	0.339609	0	0.437367	0.976774	0.060439	0	0.117023	0.391019	1.27792	0.399241	0.751011	13.1877	1.76261	1.27749	1.37975	0.167664	NA
ENSG00000259370.2_5	chr15	63119874	63176233	AC103740.1	39.7785	37.136	5.75938	7.2748	17.2935	30.4695	1.00097	3.85031	3.04143	8.62427	16.9145	23.2335	1.14296	0.535595	0.15837	0.116254	0.465469	0.836681	0.035113	0.089393	0.1384	0.183706	0.528004	0.693178	32.6756	1.57537	1.14259	1.37876	0.167967	0.999953
ENSG00000136059.14_2	chr3	38029550	38048679	VILL	139.225	182.52	263.012	261.893	247.195	240.604	409.396	390.807	291.977	255.853	324.758	223.244	3.37812	6.06589	11.3793	10.2293	11.127	7.76804	16.7707	12.6997	9.00805	11.8316	9.33962	7.77487	541.477	-0.460934	0.334371	-1.37851	0.168046	0.999953
ENSG00000254551.1_5	chr11	82920473	82924421	AP000873.3	0	1.58026	4.79948	0	0	0	2.00194	0.962578	0	0	0	5.05077	0	0.450632	0.58212	0.226487	0	1.19948	0.680887	0.101522	0	0.208183	0.032702	0.522523	2.51337	-3.43921	2.49547	-1.37818	0.168147	NA
ENSG00000155269.11_3	chr4	8560452	8621488	GPR78	0.947106	9.48154	3.83959	0	7.12084	3.15202	0	0	1.01381	2.87476	1.12763	1.01015	0.171367	0.347969	0.27878	0.366278	2.99409	0.104231	0	0	0.517222	0.720622	0.053223	0.045842	5.31202	2.37122	1.72179	1.37718	0.168456	NA
ENSG00000099715.14_4	chrY	4868267	5610265	PCDH11Y	39.7785	25.2841	10.5589	27.0207	36.6215	19.9628	13.0126	7.70063	27.3729	28.7476	18.0421	29.2945	2.12161	0.576843	1.77944	2.78762	2.05257	1.2723	0.919213	0.294682	0.634071	3.17274	4.16319	2.58978	47.3824	0.819518	0.595351	1.37653	0.168658	0.999953
ENSG00000152582.13_5	chr5	35617946	35814713	SPEF2	268.031	203.063	211.177	251.5	208.539	277.378	172.166	190.591	305.157	326.764	130.805	149.503	8.90301	6.65636	5.51501	12.7013	6.83602	13.3487	4.53343	5.49702	17.1874	13.1102	5.9106	7.04002	451.162	0.533697	0.387894	1.37588	0.168858	0.999953
ENSG00000075651.15_3	chr3	171318195	171528740	PLD1	55.8793	37.136	44.1553	62.3554	61.0358	54.635	39.0378	88.5572	15.2072	21.0815	117.274	97.9849	1.17168	0.705036	1.0087	1.6193	1.6887	2.05388	0.963347	2.53045	1.10633	1.04855	2.01743	2.07395	116.118	-0.923825	0.6717	-1.37535	0.169021	0.999953
ENSG00000164176.12_4	chr5	83236373	83680611	EDIL3	117.441	158.816	211.177	245.265	192.263	182.817	216.209	226.206	120.643	194.525	197.336	202.031	2.30563	3.1968	4.76228	3.9993	2.92884	3.82621	3.39162	4.0415	2.7161	4.56438	2.4688	3.75749	380.868	-0.420501	0.305783	-1.37516	0.169082	0.999953
ENSG00000013297.11_4	chr3	170136653	170172521	CLDN11	7.57685	13.4322	57.5938	38.4525	16.2762	15.7601	37.0358	47.1663	41.5662	72.8271	37.2119	40.4061	0.733393	0.923037	3.67115	2.54459	0.867969	0.843989	2.97316	3.67953	4.33118	5.18934	2.30332	3.34847	71.7318	-1.00584	0.731888	-1.3743	0.169347	0.999953
ENSG00000091664.8_3	chr11	22359643	22401049	SLC17A6	309.704	341.335	444.432	384.525	244.143	201.729	198.192	174.227	620.452	772.351	32.7014	23.2335	7.11129	7.40015	11.5489	8.0608	6.37599	5.91768	5.0919	4.67005	10.5338	12.983	0.966015	0.690874	630.327	1.24383	0.90508	1.37428	0.169355	0.999953
ENSG00000168843.13_3	chr4	162305049	163085187	FSTL5	74.8214	60.0497	25.9172	28.0599	5.08632	1.05067	6.00581	12.5135	133.823	252.02	3.3829	3.03046	1.48552	1.4289	0.732374	0.778706	0.244269	0.115254	0.298449	0.418045	3.97407	6.27466	0.112684	0.085073	101.936	1.64423	1.19739	1.37318	0.169696	0.999953
ENSG00000012822.15_3	chr12	54102301	54121529	CALCOCO1	1130.84	1263.41	836.07	880.251	1349.91	1455.18	1285.24	1178.2	1715.37	1585.91	1376.84	1258.65	33.4195	35.4794	27.1647	26.078	41.2955	44.789	36.5457	35.9407	53.0008	48.6265	39.5682	29.5175	2569.37	0.337735	0.246065	1.37255	0.169893	0.999953
ENSG00000203706.8_4	chr1	210404801	210407392	SERTAD4-AS1	76.7156	78.2227	5.75938	6.23554	27.4661	24.1655	9.00871	11.5509	92.2568	72.8271	195.081	172.736	11.0623	12.3702	1.53871	2.6668	4.37155	3.86393	3.18865	3.41889	11.8456	14.8095	25.1659	21.6013	129.172	1.26605	0.922845	1.3719	0.170094	0.999953
ENSG00000178031.16_3	chr9	17906561	18910948	ADAMTSL1	1549.47	1864.7	74.8719	144.457	51.8804	75.6485	285.276	284.923	893.167	849.011	311.227	246.477	29.0228	38.5192	1.09854	1.85689	0.771743	1.01353	5.36305	5.0778	17.3213	20.7304	7.4925	4.5756	1117.98	1.33447	0.972936	1.37159	0.17019	0.999953
ENSG00000268461.1	chr19	20047769	20048639	AC007204.1	9.47106	5.5309	12.4787	17.6674	5.08632	3.15202	2.00194	23.1019	8.11048	6.70776	11.2763	11.1117	0.718966	0.622195	1.16665	2.30334	0.707233	0.654856	0.504784	3.78867	1.2072	1.11082	1.30165	1.24465	19.3826	-1.07215	0.781815	-1.37136	0.170264	NA
ENSG00000196876.9	chr12	51984050	52206648	SCN8A	859.973	837.536	1467.68	1437.29	838.225	946.656	1115.08	1162.79	973.258	968.793	969.764	1087.94	12.7545	12.3186	23.4679	18.6952	9.68216	14.3487	12.3993	18.0168	19.7189	13.1212	12.8048	14.7591	2125.99	-0.403072	0.294048	-1.37077	0.170447	0.999953
ENSG00000264808.1_5	chr17	27696735	27717795	AC068025.1	0	0.790128	1.91979	5.19629	0	0	1.00097	0.962578	1.01381	8.62427	3.3829	14.1421	0	0.135288	0.151365	0.59159	0	0	0.114566	0.218186	0.245263	1.01244	0.477582	1.13027	6.32676	-2.21141	1.61377	-1.37034	0.170582	NA
ENSG00000170356.9_3	chr7	143947138	143953337	OR2A20P	17.0479	11.8519	1.91979	3.11777	18.3107	5.25337	4.00387	5.77547	4.05524	14.3738	6.7658	10.1015	0.359088	0.95148	1.69085	0.157187	0.178053	0.871093	1.31354	1.34636	0.20727	0.513734	0.434647	0.685627	17.2597	1.27973	0.934236	1.36982	0.170744	NA
ENSG00000233493.3_2	chr19	55890613	55895966	TMEM238	5.68264	3.95064	7.67917	7.2748	8.1381	7.35471	25.0242	25.027	16.221	4.79126	19.1698	14.1421	0.644789	0.472391	0.970439	0.67287	0.729327	0.824054	2.21711	2.24447	1.75802	0.522039	1.63964	1.25455	24.1038	-1.0126	0.739243	-1.36978	0.170757	0.999953
ENSG00000224825.2_5	chr9	77100467	77114043	RORB-AS1	0.947106	11.8519	0.959897	2.07851	4.06905	2.10135	17.0165	5.77547	44.6077	34.4971	0	0	0.136954	0.827696	0.170015	0.163363	0.270307	0.225579	1.08637	0.489739	3.03929	2.59772	0	0	20.8481	2.36042	1.72353	1.36953	0.170833	NA
ENSG00000067715.13_3	chr12	79257773	79845788	SYT1	1567.46	2034.58	683.446	607.966	562.546	413.965	692.67	610.275	1203.39	1468.04	686.729	818.224	11.2456	40.5637	13.7179	12.6555	6.13238	8.2139	13.1593	4.89124	24.9881	31.8562	13.7695	16.3203	1915.95	0.646588	0.472499	1.36844	0.171174	0.999953
ENSG00000247950.6_5	chr4	110268631	110354973	SEC24B-AS1	62.509	51.3583	34.5563	33.2562	55.9495	43.0776	32.031	25.027	52.7181	53.6621	32.7014	55.5584	1.95311	4.2222	3.00879	3.28917	2.10158	3.62536	3.08219	0.356043	2.63172	2.62059	3.50663	1.41333	89.4335	0.596882	0.436355	1.36788	0.171349	0.999953
ENSG00000100505.13_2	chr14	51441980	51562779	TRIM9	540.798	654.226	500.106	530.021	614.427	570.515	559.541	512.092	887.084	713.898	475.861	338.401	10.4322	8.30163	9.5561	8.22261	11.6768	13.5325	8.9891	6.78474	12.542	14.6556	8.01777	6.63688	1156.93	0.455015	0.332763	1.36739	0.171504	0.999953
ENSG00000118495.19_3	chr6	144261437	144385736	PLAGL1	1070.23	1092.75	9416.59	9323.18	5539	5864.86	7363.12	7165.43	4245.84	4161.69	3105.5	3320.37	24.6706	27.0638	256.783	258.433	147.391	152.143	198.553	186.205	105.743	114.301	79.5257	78.9894	10347.1	-0.944571	0.690905	-1.36715	0.171579	0.999953
ENSG00000227473.1_2	chr8	145196117	145198567	TSSK5P	4.73553	1.58026	2.87969	2.07851	6.10358	33.6215	0	2.88774	3.04143	1.9165	0	2.02031	2.94926	2.30943	3.51234	3.20673	1.31735	2.6247	2.51452	1.65154	3.43505	3.54355	2.38294	1.64116	10.1314	1.73591	1.27001	1.36685	0.171673	NA
ENSG00000142235.9_3	chr19	48988528	49017192	LMTK3	62.509	159.606	115.188	72.748	120.037	83.0032	105.102	88.5572	418.704	227.106	139.827	80.8123	1.31893	3.47384	3.51357	1.57271	4.3633	1.6578	2.46699	3.36321	10.082	8.61948	4.48296	1.39777	280.971	0.638896	0.467451	1.36676	0.171699	0.999953
ENSG00000173404.4_2	chr20	20348765	20351593	INSM1	919.64	1548.65	1229.63	1281.4	1729.35	1522.43	1713.66	1886.65	3147.88	1834.09	112.763	64.6498	0	0	0	43.3025	0	0	0	0	104.875	0	3.50665	2.23825	2855.43	1.23794	0.905763	1.36673	0.171709	0.999953
ENSG00000277203.1_2	chrX	154114624	154116336	F8A1	208.363	670.819	169.902	188.106	255.333	105.067	262.254	168.451	551.513	89.1174	170.273	216.173	0	0	4.49183	0	0	0	0	0	0	2.15451	0	0	518.309	0.611631	0.447763	1.36597	0.171949	0.999953
ENSG00000253730.1_5	chr17	48235694	48238637	AC015909.2	0	0	3.83959	8.31406	10.1726	0	8.00774	7.70063	1.01381	2.87476	1.12763	8.08123	0	0	0.543678	1.50409	0.070058	0.169651	1.24139	0.617006	0.856874	0.288076	0.167542	0.596521	8.6459	-2.14162	1.56789	-1.36592	0.171964	NA
ENSG00000272370.1_5	chr5	64315865	64316378	AC092354.2	6.62974	3.95064	0.959897	3.11777	11.1899	18.9121	14.0136	1.92516	10.1381	15.332	2.25527	9.09138	0	0	0	0	0	0	0	0	0	2.9394	0	0	16.3346	1.13109	0.828377	1.36543	0.172117	NA
ENSG00000187867.8_3	chr19	14164177	14169971	PALM3	1322.16	1271.32	608.575	526.903	482.183	457.043	569.551	639.152	1005.7	939.087	593.135	432.346	27.4123	28.2708	14.9575	13.3018	13.7881	13.8418	10.927	17.0977	28.1697	26.0862	12.6818	14.4318	1483.86	0.596558	0.436984	1.36517	0.172199	0.999953
ENSG00000175182.14_3	chr3	184053714	184066209	FAM131A	624.143	738.77	667.128	592.377	987.762	950.859	662.641	760.437	1099.98	844.22	757.769	629.326	13.9643	13.5432	18.0005	7.40975	18.8215	20.007	12.3296	16.0933	24.5237	23.0021	13.5596	12.9253	1563.52	0.355225	0.260238	1.365	0.172252	0.999953
ENSG00000185345.20_6	chr6	161768452	163148803	PRKN	107.023	163.557	104.629	75.8658	97.6573	98.7633	94.091	91.4449	119.63	114.032	69.9133	61.6194	2.43976	5.57587	2.55175	2.06407	2.39914	2.54392	3.31094	2.29451	2.85081	2.13611	1.4637	1.33613	202.11	0.50902	0.372925	1.36494	0.172271	0.999953
ENSG00000260552.1_5	chr18	33759959	33767411	AC023043.1	0	3.95064	0	3.11777	10.1726	1.05067	1.00097	0	5.06905	3.83301	1.12763	1.01015	0.88306	0.52851	0.122032	0.993279	1.86502	0.035555	0.88417	0	0.690454	2.01111	0.648907	0.276246	5.1452	1.98317	1.45297	1.36491	0.172282	NA
ENSG00000167653.4_4	chr8	143751726	143764142	PSCA	0	1.58026	5.75938	0	4.06905	1.05067	12.0116	14.4387	3.04143	2.87476	1.12763	7.07107	1.64552	0.202147	0.664188	0	0.262509	0.324792	1.03495	1.35428	1.02384	0.411181	0.049716	0.54279	9.02571	-1.5582	1.14163	-1.36489	0.172287	NA
ENSG00000169442.8_2	chr1	26644448	26647014	CD52	2.84132	0.790128	0	0	1.01726	9.45606	0	0	2.02762	0.958252	13.5316	22.2234	0.643703	0.30093	0	0	0.371683	1.19062	0	0	0.523405	0.199487	1.91638	0.984524	8.87487	3.1637	2.31983	1.36377	0.172641	NA
ENSG00000206532.2_5	chr3	110607231	110612323	AC117402.1	253.824	199.112	25.9172	10.3926	119.02	121.878	512.496	536.156	30.4143	23.9563	592.007	678.823	5.90619	6.28526	1.08666	0.453301	5.00525	2.93084	10.9826	13.0081	0.464232	1.08405	18.0907	14.3702	520.725	-1.60033	1.17351	-1.36371	0.172658	0.999953
ENSG00000262619.1_5	chr13	23468795	23490508	LINC00621	16.1008	18.1729	18.238	5.19629	14.2417	4.20269	9.00871	4.81289	18.2486	20.1233	2.25527	2.02031	0.521503	0.389865	0.883688	0.287217	0.714956	0.806572	0.865077	1.29507	1.00404	1.12641	0.280423	0.353255	22.4071	1.28137	0.940243	1.3628	0.172944	0.999953
ENSG00000169946.13_3	chr8	105602961	106816760	ZFPM2	185.633	187.26	134.386	134.064	231.936	201.729	134.13	149.2	169.306	192.609	140.954	180.817	1.08817	2.00554	2.85282	3.33778	5.07121	4.31474	3.17107	4.8472	4.62634	1.77846	2.04683	3.69452	343.394	0.420603	0.308907	1.36158	0.173329	0.999953
ENSG00000258949.1_5	chr14	45368111	45381066	AL049870.3	3.78843	5.5309	0	1.03926	4.06905	1.05067	0	0	5.06905	3.83301	0	10.1015	0.469085	0.362521	0.180013	0.165713	0.48077	0.192274	0	0	0.777836	0.747383	0	1.17845	5.9011	2.52933	1.85861	1.36087	0.173555	NA
ENSG00000249487.6_4	chr15	89128797	89148341	LINC01586	0.947106	5.5309	0	0	0	1.05067	0	4.81289	9.12429	16.2903	2.25527	0	0.122771	0.255692	0	0	0	0.00269	0	0.45485	0.685009	1.11654	0.076617	0	6.80309	2.61645	1.92349	1.36026	0.173747	NA
ENSG00000004838.13_3	chr3	50378541	50384283	ZMYND10	137.33	143.013	122.867	107.043	94.6055	90.3579	112.108	89.5198	205.804	197.4	25.9356	33.3351	5.05695	5.48597	4.57346	6.72402	4.36254	3.44635	4.75257	3.75215	9.96548	8.67185	1.69663	1.75997	228.328	0.918095	0.675354	1.35943	0.174011	0.999953
ENSG00000244757.1_6	chr9	119050897	119080968	AL137024.1	0.947106	4.74077	10.5589	15.5889	14.2417	2.10135	29.0281	22.1393	1.01381	3.83301	0	4.04061	0.07387	0.412461	1.05973	1.11842	1.17499	0.242195	2.15581	1.87806	0.169497	0.434699	0	0.799745	18.2513	-1.2758	0.93867	-1.35916	0.174097	NA
ENSG00000125851.9_2	chr20	17206752	17465223	PCSK2	411.991	508.052	406.996	310.738	229.901	261.618	299.289	399.47	1464.96	1364.55	42.8501	40.4061	7.56708	9.58309	8.31986	6.49702	4.61364	5.14985	5.96681	7.43218	29.589	30.0861	0.807788	0.799583	964.778	1.29557	0.953291	1.35905	0.17413	0.999953
ENSG00000084764.11_5	chr2	27193480	27250064	MAPRE3	356.112	417.188	325.405	314.895	457.768	481.208	464.449	403.32	755.289	575.909	331.524	357.594	18.0536	21.1269	17.0908	17.5549	23.8705	25.0885	22.254	19.2038	39.693	32.0367	15.927	17.3922	879.479	0.448504	0.330333	1.35773	0.174548	0.999953
ENSG00000215559.8_4	chr21	15281895	15352758	ANKRD20A11P	0	0	0.959897	0	2.03453	0	0	0	1.01381	0	142.082	134.35	0	0.015568	0.06622	0.019938	0.186252	0	0	0	0.02828	0	4.87858	3.66978	46.8559	-2.69592	1.9876	-1.35637	0.174982	0.999953
ENSG00000079101.16_3	chr18	596988	650334	CLUL1	51.1437	56.0991	34.5563	36.374	108.847	93.5099	75.0726	58.7173	62.8563	53.6621	29.3185	61.6194	4.20276	3.0216	3.74787	2.20005	6.24092	7.39115	6.12452	4.10617	6.02303	5.28548	1.48538	5.95011	121.466	0.51502	0.379797	1.35604	0.175087	0.999953
ENSG00000172803.17_2	chr11	65601112	65624367	SNX32	79.5569	129.581	62.3933	86.2584	55.9495	93.5099	46.0445	54.867	123.685	89.1174	116.146	58.5889	4.80294	5.39912	3.36548	4.72652	3.00166	3.86064	2.32509	2.31164	7.60065	4.66562	5.03543	3.44491	166.95	0.467348	0.344703	1.3558	0.175164	0.999953
ENSG00000175984.14_3	chr1	115125469	115213043	DENND2C	132.595	103.507	93.11	71.7088	124.106	77.7498	82.0794	94.3327	48.6629	136.072	56.3817	53.5381	2.47642	1.62436	1.52988	1.58291	1.99219	1.39326	1.28183	1.56867	0.918846	2.8148	0.816586	0.975653	180.557	0.488918	0.360688	1.35551	0.175254	0.999953
ENSG00000157193.16_4	chr1	53708036	53793742	LRP8	2028.7	1972.16	2696.35	2880.82	2445.5	2430.21	2244.17	2446.87	1611.96	1447.92	2816.83	3044.6	35.0547	32.0651	56.0092	63.1889	52.3181	55.3027	43.8818	46.3282	32.8925	28.4677	61.3611	55.5226	4709.81	-0.452666	0.333974	-1.35539	0.175293	0.999953
ENSG00000157150.4_2	chr3	12194551	12200851	TIMP4	4.73553	4.74077	5.75938	4.15703	3.05179	0	3.0029	9.62578	2.02762	1.9165	19.1698	4.04061	1.0674	0.471984	0.321051	0.519397	0.215795	0	0.308721	0.996516	0.425082	0.171903	0.998287	0.415494	10.3383	-1.52046	1.12301	-1.35392	0.175761	NA
ENSG00000257056.2_5	chr14	29252697	29254993	LINC02282	5.68264	3.16051	3.83959	0	2.03453	1.05067	1.00097	1.92516	42.58	41.2048	11.2763	6.06092	0.280746	0.165188	0.261884	0	0.220524	0.112144	0.102596	0.029334	2.1557	1.94996	0.661545	0.302526	20.0065	1.31574	0.971814	1.35391	0.175767	NA
ENSG00000182183.14_3	chr1	53099016	53135355	SHISAL2A	10.4182	14.2223	43.1954	31.1777	7.12084	6.30404	16.0155	4.81289	5.06905	0	2.25527	6.06092	1.01249	1.07304	4.15822	2.80365	0.835051	0.594116	1.3572	0.4612	0.453933	0	0.33052	0.460569	24.7412	-1.0278	0.759235	-1.35373	0.175822	0.999953
ENSG00000231856.2_5	chr13	52377974	52387968	AL162377.1	36.9371	41.8768	24.9573	23.9029	31.5352	59.8884	34.0329	38.5031	41.5662	20.1233	10.1487	20.2031	0.136606	2.18905	0	0	1.71797	3.15713	0	1.9732	2.6034	0.478203	0	0	64.4396	0.663951	0.490512	1.35359	0.175868	0.999953
ENSG00000172575.11_2	chr15	38780304	38857776	RASGRP1	57.7735	85.3338	86.3907	85.2191	92.5709	127.131	78.0755	85.6695	230.135	246.271	36.0843	38.3858	1.05262	2.14659	2.02664	1.62179	2.1542	3.07844	1.98232	1.61122	5.09523	5.09957	0.815081	0.801628	209.978	0.911548	0.67349	1.35347	0.175906	0.999953
ENSG00000266651.1_5	chr17	16343793	16344266	AC093484.4	27.4661	15.8026	27.837	38.4525	26.4488	19.9628	23.0223	31.7651	28.3867	26.8311	73.2961	53.5381	4.43958	2.08631	4.01694	5.93032	3.45489	2.645	3.76363	4.27644	3.96475	5.06765	8.90556	7.56508	65.4833	-0.692546	0.511813	-1.35312	0.176017	0.999953
ENSG00000237883.1_5	chr2	74174769	74208568	DGUOK-AS1	32.2016	12.6421	36.4761	14.5496	17.2935	12.6081	33.0319	33.6902	26.3591	15.332	43.9777	29.2945	3.33162	1.24905	3.65197	1.24984	1.9584	1.84202	2.74313	3.81669	2.98428	1.51669	4.01238	2.5373	51.2572	-0.737978	0.545715	-1.35231	0.176275	0.999953
ENSG00000226798.1_5	chr9	83484673	83486210	AL138749.1	0	0	0	9.35332	1.01726	0	1.00097	0	0	0.958252	0	6.06092	0	0	0	1.0948	0.2307	0	0.187553	0	0	0	0	0.747663	3.08032	-2.85903	2.11529	-1.3516	0.176504	NA
ENSG00000267470.5_6	chr19	38039816	38078249	ZNF571-AS1	22.7306	11.0618	26.8771	51.9629	33.5697	50.4323	32.031	44.2786	28.3867	32.5806	71.0409	63.6397	1.44497	1.00673	1.55403	3.4745	2.91628	3.29647	2.04318	3.28111	2.06146	2.75012	4.91871	4.71404	78.1878	-0.749848	0.554786	-1.3516	0.176504	0.999953
ENSG00000140280.13_2	chr15	52015208	52043782	LYSMD2	49.2495	36.3459	22.0776	19.7459	25.4316	51.483	42.0407	14.4387	32.4419	27.7893	24.8079	17.1726	2.39475	2.01079	1.31617	1.26179	1.63153	2.92025	2.25808	0.844361	2.06392	1.39356	1.28585	0.963271	60.5252	0.66812	0.494429	1.35129	0.176601	0.999953
ENSG00000260083.1_5	chr16	30886543	30906541	MIR762HG	22.7306	24.494	15.3583	25.9814	46.7941	34.6722	24.0232	22.1393	49.6767	46.9543	24.8079	23.2335	2.7417	2.71346	2.37365	1.15499	1.98836	3.71419	3.82463	2.92518	2.63805	1.47295	2.50598	1.00023	60.5037	0.689784	0.510747	1.35054	0.176843	0.999953
ENSG00000163888.3_2	chr3	183977001	183979251	CAMK2N2	20.8363	41.8768	27.837	42.6095	52.8977	57.787	51.0494	34.6528	98.3396	50.7873	6.7658	5.05077	3.49735	5.56393	3.80268	7.30089	7.20491	8.69848	7.19155	6.468	12.6211	12.6761	2.08681	1.85026	82.2301	1.16426	0.862136	1.35043	0.176877	0.999953
ENSG00000130222.10_2	chr9	92219928	92221470	GADD45G	577.735	566.522	464.59	524.825	519.821	656.671	553.535	586.21	1216.57	854.761	361.97	378.808	38.5089	24.6087	22.0897	25.3871	29.4642	26.4176	43.1323	39.9324	59.6614	52.5233	16.4728	27.9274	1216.17	0.572651	0.424157	1.35009	0.176986	0.999953
ENSG00000167157.10_2	chr9	132427920	132484953	PRRX2	0.947106	3.16051	19.1979	13.5103	4.06905	1.05067	14.0136	8.66321	9.12429	7.66601	9.02106	2.02031	0.106652	0.288516	1.42853	1.17334	0.334066	0.14157	1.06089	0.735962	0.830624	0.639926	0.644944	0.262781	15.4952	-1.50268	1.11321	-1.34987	0.177057	NA
ENSG00000117155.16_3	chr1	85109390	85156486	SSX2IP	1957.67	1773.05	1372.65	1381.17	1235.97	1191.46	1088.05	1092.53	1362.56	1829.3	1085.91	1338.45	33.2893	31.3039	24.6434	27.4452	22.8543	21.0435	19.19	17.4392	24.4296	34.9621	15.9562	22.5637	2806.67	0.330625	0.245005	1.34946	0.177189	0.999953
ENSG00000235529.1_5	chr2	236414395	236416210	AGAP1-IT1	0	0.790128	3.83959	10.3926	1.01726	2.10135	7.00678	8.66321	15.2072	5.74951	9.02106	4.04061	0.121485	0.207942	0.700459	1.3042	0.381007	0.559029	0.997562	0.96557	2.15007	1.25954	1.13988	1.03767	11.248	-1.78431	1.32325	-1.34843	0.17752	NA
ENSG00000122691.12_3	chr7	19060614	19157295	TWIST1	2.84132	1.58026	14.3985	23.9029	43.7423	28.3682	33.0319	15.4013	11.1519	4.79126	28.1908	14.1421	0.816245	0.124316	0.983319	1.58481	4.2087	1.26009	1.01754	0.918398	0.653513	0.454005	1.47058	0.723406	36.9122	-1.25407	0.93031	-1.34802	0.177653	0.999953
ENSG00000117394.21_4	chr1	43391046	43424847	SLC2A1	15497.5	18259.9	22072.8	21743.3	16600.7	15905.1	30425.4	31949.9	23449.4	18909.2	22786.1	19840.4	365.045	448.993	581.845	562.806	421.475	393.895	744.322	775.781	611.635	522.024	367.037	477.185	43197.8	-0.434208	0.322124	-1.34795	0.177674	0.999953
ENSG00000205274.3_2	chr9	33617760	33618504	TRBV20OR9-2	7.57685	0	0	5.19629	3.05179	1.05067	0	0	5.06905	0	0	0	0.09049	0	0	0.872771	0.36409	0.121947	0	0	1.30184	0	0	0	3.51902	3.26793	2.4282	1.34583	0.178359	NA
ENSG00000108604.15_5	chr17	61909441	61920425	SMARCD2	523.75	672.399	938.779	954.038	1085.42	1190.41	1047.01	1060.76	808.007	650.653	1427.58	1187.94	18.7469	22.1495	35.9739	25.207	39.1425	38.0014	35.8659	34.8718	31.6961	24.145	33.2511	38.0806	1936.19	-0.456572	0.339299	-1.34563	0.178421	0.999953
ENSG00000231764.8_4	chr7	96584453	96643377	DLX6-AS1	7.57685	8.69141	0	1.03926	0	0	35.0339	37.5406	394.372	371.802	1.12763	0	0.08932	0.058204	0	0.012525	0	0	0.41699	0.265316	3.18266	2.06804	0.01193	0	143.414	3.90057	2.89886	1.34555	0.178447	0.999953
ENSG00000115226.9_2	chr2	27714750	27718112	FNDC4	791.781	901.536	453.071	364.779	687.67	630.404	810.784	634.339	968.189	866.26	645.006	604.072	40.3486	29.6681	26.4739	21.8268	31.4565	31.6085	38.1097	31.0565	40.5352	45.8587	28.7821	30.6324	1403.76	0.496782	0.369212	1.34552	0.178457	0.999953
ENSG00000100911.15_3	chr14	24612571	24616779	PSME2	1433.92	1286.33	1826.68	1825.98	1647.97	1854.44	1667.61	1758.63	881.001	765.643	1633.94	1566.75	101.384	74.5864	113.718	106.697	117.432	100.722	113.009	123.7	54.8638	48.3695	114.766	119.907	3042.6	-0.450325	0.334731	-1.34533	0.178518	0.999953
ENSG00000272682.1_5	chr22	19111822	19115962	AC004471.2	1.89421	6.32103	0	5.19629	15.2589	4.20269	1.00097	3.85031	7.09667	6.70776	4.51053	1.01015	0.14083	0.350442	0.292829	0.630879	1.16562	0.602347	0.465743	0.439505	0.740238	0.903609	0.522202	0.34132	9.61442	1.3973	1.03901	1.34484	0.178677	NA
ENSG00000196132.12_4	chr20	62733747	62873606	MYT1	376.948	414.027	480.908	457.273	287.885	247.959	253.245	246.42	986.438	822.18	38.3395	46.4671	5.78621	7.69052	10.4909	7.51629	5.1234	4.79644	4.48924	4.61725	16.4586	12.9969	0.631999	1.03236	781.71	1.17268	0.872283	1.34437	0.178827	0.999953
ENSG00000176531.10_2	chr19	43979106	44009087	PHLDB3	165.744	261.532	152.624	133.025	252.281	199.628	118.114	196.366	327.461	313.348	377.757	225.264	12.5457	16.8967	11.9667	8.82992	19.7969	12.2987	7.62363	11.0778	27.1673	22.3847	24.1881	13.0943	457.359	0.412544	0.306887	1.34428	0.178856	0.999953
ENSG00000073910.21_6	chr13	32420850	32873259	FRY	453.664	474.077	246.693	184.988	327.559	224.844	392.379	367.705	697.502	775.226	324.758	310.117	3.96248	3.7819	2.13875	1.34436	2.57838	2.04394	3.75959	2.38562	5.99407	6.72731	2.34674	3.32994	803.106	0.636097	0.473557	1.34323	0.179196	0.999953
ENSG00000250538.5_5	chr4	156127681	156130179	AC104407.1	97.552	97.1858	0	10.3926	13.2244	12.6081	1.00097	4.81289	31.4281	11.499	133.061	113.137	1.55499	3.44641	0	0.604585	0.813081	0.673151	0.108192	0.346723	2.4368	1.00335	3.41196	1.19295	87.9347	1.5836	1.17912	1.34304	0.17926	0.999953
ENSG00000085871.8_2	chr4	140586922	140661899	MGST2	76.7156	54.5188	65.273	85.2191	122.072	96.6619	124.12	139.574	61.8424	56.5369	160.124	126.269	7.68489	3.65709	5.33366	7.95988	10.1363	10.6264	10.0824	6.71232	7.45391	4.91946	11.6418	8.22642	195.43	-0.575638	0.429113	-1.34146	0.179771	0.999953
ENSG00000255717.6_2	chr11	62619460	62623386	SNHG1	4271.45	4079.43	4674.7	5229.54	4272.5	4470.61	5330.15	5331.72	3604.1	3828.22	4434.98	5303.31	183.495	147.432	198.963	200.821	198.408	156.214	187.41	182.228	171.624	184.386	140.244	170.342	9203.64	-0.30611	0.228232	-1.34123	0.179847	0.999953
ENSG00000125878.6_3	chr20	584441	591042	TCF15	36.9371	44.2472	52.7943	83.1406	32.5524	32.5709	36.0348	46.2038	42.58	22.998	49.6159	51.5178	2.09887	2.45336	3.29042	5.0175	1.91468	2.08196	2.2681	2.72248	2.63289	1.65502	2.78374	3.00814	89.0083	-0.564852	0.421159	-1.34119	0.17986	0.999953
ENSG00000171044.10_3	chr8	10753555	11058875	XKR6	194.157	198.322	121.907	129.907	163.779	181.766	120.116	142.462	212.9	193.567	182.677	171.726	5.10364	2.54685	3.22552	3.90366	5.07633	5.40139	4.64805	4.00579	5.4757	7.21642	5.60444	3.7196	337.736	0.41436	0.309052	1.34074	0.180004	0.999953
ENSG00000106571.13_4	chr7	42000548	42277469	GLI3	7211.27	9302.97	7886.51	7620.87	8081.14	7890.55	7439.19	7250.14	13800	13551.6	5427.3	5086.12	42.1986	96.1909	94.9119	90.4934	53.0189	40.8465	79.933	57.8305	83.1982	158.114	57.3113	23.2814	16901.9	0.533732	0.398244	1.34021	0.180177	0.999953
ENSG00000214867.3_4	chr21	37667471	37668000	SRSF9P1	4.73553	1.58026	11.5188	0	0	8.40538	15.0145	0.962578	1.01381	2.87476	14.6592	4.04061	0	0.514086	2.18745	0.181549	0	0	0	0	0.528935	0	2.37471	0.65001	10.7416	-1.3485	1.00623	-1.34015	0.180195	NA
ENSG00000104044.15_4	chr15	28000021	28344504	OCA2	81.4511	64.0004	76.7917	115.358	242.109	244.807	122.118	104.921	107.464	113.074	57.5093	31.3148	2.21422	1.86387	2.59186	3.50172	7.99888	7.23509	3.67569	2.65371	3.54714	3.72889	1.74647	1.03493	227.673	0.690938	0.515702	1.3398	0.18031	0.999953
ENSG00000251002.7_6	chr14	22849083	22951948	AC244502.1	1.89421	0	11.5188	4.15703	10.1726	9.45606	6.00581	7.70063	0	0	3.3829	0	0.122838	0	2.38516	1.28116	1.58674	2.59651	5.77994	2.04132	0	0	0.113676	0.673899	9.11137	-2.1227	1.5844	-1.33975	0.180325	NA
ENSG00000171094.17_5	chr2	29415640	30144432	ALK	24.6248	35.5558	215.017	241.108	40.6905	95.6113	288.279	338.828	51.7043	36.4136	15.7869	4.04061	0.373674	0.501525	3.54134	6.01532	0.718364	1.41728	6.23842	7.416	0.906278	0.735105	0.255479	0.081419	232.715	-1.26467	0.944153	-1.33947	0.180418	0.999953
ENSG00000186479.4_2	chr5	63802084	63908139	RGS7BP	80.504	146.174	80.6313	93.5332	83.4156	81.9525	107.104	65.4553	131.795	186.859	48.4882	47.4772	3.73189	2.90004	1.67922	0.940967	3.57429	4.29648	2.23676	0.271101	0.830075	1.14193	2.19371	1.81054	194.616	0.695323	0.519195	1.33923	0.180495	0.999953
ENSG00000166105.15_3	chr11	134144139	134189458	GLB1L3	365.583	337.385	47.9948	75.8658	275.678	298.391	54.0523	80.8566	48.6629	46.9543	155.613	166.675	8.72121	8.98262	1.73309	2.18982	7.54115	8.46963	1.53104	2.11242	1.67536	1.45023	4.52759	3.57565	327.872	1.13511	0.848312	1.33808	0.18087	0.999953
ENSG00000145934.16_3	chr5	166711804	167691162	TENM2	1172.52	1417.49	2447.74	2361.19	4656.01	3964.19	2851.76	2958.97	911.416	848.053	3210.37	2916.31	10.5184	15.3249	32.3951	32.8368	60.351	48.7276	29.9096	35.5808	13.4248	10.7004	31.3341	35.5403	4990.53	-0.708782	0.529716	-1.33804	0.180883	0.999953
ENSG00000006047.12_2	chr17	7191571	7197934	YBX2	63.4561	94.8154	105.589	92.4939	177.004	156.55	83.0803	98.183	173.362	185.901	81.1896	60.6092	0.950969	2.53663	3.98938	2.59716	5.38232	2.93539	3.56122	2.02491	7.15566	5.11404	1.94876	1.72321	230.795	0.653261	0.48894	1.33608	0.181524	0.999953
ENSG00000285872.1_1	chr2	10427926	10442611	AC007240.2	21.7834	11.0618	13.4386	12.4711	10.1726	12.6081	3.0029	10.5884	11.1519	13.4155	2.25527	0	1.20345	0.515593	0.824601	0.714294	0.408692	0.739214	0.273494	0.576998	0.836729	0.849792	0.140415	0.089917	20.3361	1.33734	1.001	1.33601	0.181546	NA
ENSG00000182389.19_5	chr2	152689282	152955989	CACNB4	112.706	114.569	95.9897	87.2976	93.5882	119.777	90.0871	112.622	151.058	200.275	50.7435	69.7006	2.26274	1.99499	1.13695	1.45324	1.95605	2.83641	1.47165	1.90213	3.39287	2.84899	0.680026	1.1551	218.401	0.633632	0.474312	1.3359	0.181583	0.999953
ENSG00000187796.14_5	chr9	139256355	139268133	CARD9	35.99	48.1978	61.4334	54.0414	369.266	234.3	376.364	331.127	55.7596	34.4971	99.2317	47.4772	1.19021	1.55708	0.806958	1.14101	1.0704	2.83245	2.32223	2.22714	0.748631	0.53035	2.03552	0.810649	293.252	-0.437422	0.32745	-1.33584	0.1816	0.999953
ENSG00000152208.12_4	chr4	93224773	94731308	GRID2	0.947106	3.16051	47.9948	29.0992	27.4661	51.483	68.0658	22.1393	7.09667	10.5408	9.02106	11.1117	0.026375	0.045144	0.883597	0.677261	0.457843	0.895173	1.10692	0.433361	0.22682	0.302913	0.194767	0.194865	48.3337	-1.30816	0.979512	-1.33552	0.181706	0.999953
ENSG00000120324.8_2	chr5	140571926	140575215	PCDHB10	450.823	459.064	308.127	263.971	343.835	229.047	280.271	277.223	327.461	322.931	224.399	231.325	0	14.3116	10.348	1.55786	11.544	0	0	9.36707	11.2017	0	7.17972	0	625.121	0.411484	0.308394	1.33428	0.182111	0.999953
ENSG00000154358.20_3	chr1	228395831	228566575	OBSCN	4267.66	4860.87	4123.72	3445.14	5447.44	6335.56	3556.44	3744.43	5915.58	5010.7	5764.46	4322.45	24.0468	26.1982	27.0924	30.0258	46.1455	48.488	24.7436	23.733	47.9791	42.485	37.1772	25.9168	9525.29	0.364726	0.273368	1.33419	0.18214	0.999953
ENSG00000143248.12_3	chr1	163080911	163291581	RGS5	11326.4	10123.1	1826.68	1824.94	6891.96	5393.1	2345.27	2247.62	2724.11	3364.42	6780.46	8282.25	46.9858	161.592	34.2542	36.0276	120.587	23.938	12.5344	11.2513	47.0458	61.4865	116.028	36.2341	10606.4	0.96669	0.725077	1.33322	0.182458	0.999953
ENSG00000147862.16_2	chr9	14081842	14398982	NFIB	393.049	338.175	154.543	170.438	134.279	168.108	182.176	203.104	530.223	723.48	339.418	320.219	5.52285	4.28427	3.05104	2.22588	2.95662	2.20648	2.77819	3.31772	5.23874	8.93301	4.94289	4.32408	613.258	0.594573	0.445984	1.33317	0.182475	0.999953
ENSG00000163141.19_3	chr1	151008797	151020196	BNIPL	2.84132	12.6421	23.0375	7.2748	18.3107	14.7094	17.0165	24.0645	10.1381	12.4573	30.4461	27.2741	0.084666	0.342131	1.1604	0.279916	0.639685	0.562302	1.04141	0.62638	1.88117	0.492768	0.814984	0.647335	33.8476	-0.85456	0.641858	-1.33138	0.183062	0.999953
ENSG00000263826.1_5	chr3	186499569	186501968	AC112907.3	48.3024	40.2965	93.11	61.3162	47.8114	60.939	75.0726	77.0063	50.6905	80.4932	64.2751	90.9138	0	0	0	0	0	2.63917	0	2.9399	0	0	0	0	133.014	-0.515412	0.387147	-1.33131	0.183088	0.999953
ENSG00000282164.3_5	chr8	141104993	141110642	PEG13	55.8793	68.7412	28.7969	71.7088	35.6042	35.7229	40.0387	25.9896	72.9944	31.6223	14.6592	8.08123	0.976556	1.20372	0	0	0.690854	0.699031	0	0.497595	1.41496	0.708736	0.304944	0.194102	81.8689	0.855581	0.6427	1.33123	0.183114	0.999953
ENSG00000213939.4_5	chr17	4608111	4608512	AC091153.1	0.947106	4.74077	6.71928	6.23554	4.06905	1.05067	1.00097	7.70063	1.01381	0	3.3829	9.09138	0.403998	0	1.33549	0	0	0	0	0	0	0.23519	0	0	7.84915	-1.69105	1.27031	-1.33122	0.183117	NA
ENSG00000226258.6_5	chr3	6673376	6847136	GRM7-AS3	1.89421	0	2.87969	1.03926	0	0	0	0.962578	0	5.74951	11.2763	20.2031	0.123596	0	0.484062	0.064675	0	0	0	0.045165	0	0.438154	1.41349	1.83664	7.46307	-1.9843	1.4917	-1.33022	0.183445	NA
ENSG00000243871.2	chr15	43683633	43683925	RN7SL487P	0	2.37038	0	2.07851	0	1.05067	7.00678	4.81289	2.02762	0.958252	5.63817	11.1117	0	0	0	0.985195	0	0	1.06817	0	0	0.322684	0	0	6.26775	-1.93889	1.45802	-1.32981	0.18358	NA
ENSG00000114812.12_2	chr3	42530791	42579065	VIPR1	16.1008	18.9631	4.79948	3.11777	1.01726	11.5574	7.00678	4.81289	13.1795	11.499	3.3829	6.06092	0.95546	0.955711	0.385069	0.165587	0.185312	0.388662	0.58774	0.552422	0.380908	1.03568	0.345025	0.16539	17.0839	1.20761	0.90838	1.32941	0.183714	NA
ENSG00000120658.13_3	chr13	43787654	44361044	ENOX1	263.296	287.607	179.501	169.399	123.089	143.942	173.167	189.628	314.281	269.269	59.7646	68.6904	7.3592	7.62841	5.41012	5.14499	3.68259	4.45005	4.58813	4.28494	10.1448	6.01544	1.76628	2.16338	376.66	0.789553	0.594122	1.32894	0.183868	0.999953
ENSG00000131437.15_3	chr5	132028320	132073330	KIF3A	1199.98	1453.05	1172.03	1079.79	1139.33	1034.91	886.858	959.691	1349.38	1569.62	949.467	1140.46	17.7927	20.9215	27.1708	20.2881	17.6739	16.2223	13.8994	14.6804	22.6877	15.9917	14.6718	17.3629	2346.48	0.323365	0.243449	1.32827	0.184089	0.999953
ENSG00000269949.1_5	chr4	57827093	57827539	AC069307.1	0.947106	1.58026	4.79948	13.5103	2.03453	3.15202	8.00774	6.73805	5.06905	4.79126	4.51053	7.07107	0.360921	0	0	0	0	0	0	0	0	0	0	1.73409	10.3992	-1.47825	1.11291	-1.32827	0.18409	NA
ENSG00000271335.5_5	chr10	35603480	35625329	AL117336.3	64.4032	76.6424	34.5563	55.0806	62.053	28.3682	45.0436	40.4283	101.381	82.4097	37.2119	58.5889	5.45581	3.62555	3.14692	4.85132	4.19502	2.49724	2.88428	2.65367	7.19515	6.49023	3.29985	3.89337	115.385	0.570283	0.42942	1.32803	0.184168	0.999953
ENSG00000279305.1_5	chr3	154052598	154054836	AC134026.1	0	0	0	0	1.01726	0	0	0	18.2486	44.0796	0	1.01015	0	0	0	0	0.081502	0	0	0	1.03086	0	0	0.074112	10.9052	2.98631	2.24876	1.32798	0.184185	NA
ENSG00000110693.17_5	chr11	15987995	16761138	SOX6	2638.64	2905.3	873.506	833.484	1205.46	1030.71	1513.46	1537.24	2203.01	2616.03	1383.61	1549.58	22.7076	36.7487	12.8174	10.8093	21.1729	16.2371	19.2512	20.931	33.3542	33.0204	17.5077	20.0135	3414.62	0.663615	0.499723	1.32796	0.18419	0.999953
ENSG00000116176.6_2	chr16	1271651	1275257	TPSG1	8.52396	11.8519	24.9573	14.5496	17.2935	34.6722	63.061	35.6154	44.6077	49.8291	66.5304	42.4264	0.792921	0.839436	1.27988	1.27378	1.17265	2.0568	3.37531	1.97408	2.43206	3.45079	3.48943	3.39568	69.1758	-0.671881	0.506086	-1.3276	0.18431	0.999953
ENSG00000224958.5_5	chr9	70970105	70972768	PGM5-AS1	3.78843	0	54.7141	50.9236	41.7078	29.4188	36.0348	38.5031	0	0	0	0	0.589878	0	8.23015	8.76944	5.08632	3.00904	4.51484	3.42423	0	0	0	0	42.8362	-1.84742	1.3918	-1.32736	0.184389	0.999953
ENSG00000198542.13_2	chr13	102104944	102373206	ITGBL1	0	0	0	0	1.01726	0	5.00484	9.62578	0	0.958252	6.7658	4.04061	0	0	0	0	0.056678	0	0.47723	1.42941	0	0.058993	0.114366	0.070936	4.59146	-2.77013	2.08795	-1.32673	0.184599	NA
ENSG00000272791.1_5	chr10	75390314	75391248	AC073389.3	20.8363	11.8519	13.4386	1.03926	11.1899	9.45606	8.00774	5.77547	18.2486	17.2485	3.3829	12.1218	0	0	0	0.308729	1.16582	0.992501	0	0	0	0	0	0	22.2779	0.951242	0.717046	1.32661	0.184637	0.999953
ENSG00000271601.3_2	chr1	145477085	145501670	LIX1L	2543.93	2353	1276.66	1301.15	1621.52	1499.31	1163.12	1043.43	1734.63	1670.23	1700.47	1907.17	69.9185	68.0286	40.0944	40.4427	48.191	46.6708	34.5645	31.8641	55.311	56.448	48.2194	54.7222	3324.97	0.448882	0.338534	1.32596	0.184854	0.999953
ENSG00000256030.1_5	chr12	2896097	2903461	CBX3P4	11.3653	9.48154	3.83959	5.19629	2.03453	5.25337	1.00097	1.92516	0	10.5408	3.3829	0	2.16528	1.35165	0.742324	0.511888	0.470766	1.19611	0.14659	1.09082	0	1.78054	0.661217	0	9.05277	1.41271	1.06554	1.32581	0.184902	NA
ENSG00000185924.6_3	chr17	1837971	1928639	RTN4RL1	124.071	154.865	153.583	131.986	118.003	147.094	147.142	172.302	125.713	84.3262	370.991	286.884	3.05811	3.90415	4.28642	3.74035	3.29998	3.81145	3.94291	4.30373	3.62542	2.39466	8.87195	6.98039	337.976	-0.635826	0.479924	-1.32485	0.185222	0.999953
ENSG00000147481.15_4	chr8	50822349	51709251	SNTG1	11.3653	14.2223	19.1979	14.5496	13.2244	8.40538	48.0465	26.9522	2.02762	5.74951	5.63817	7.07107	0.527901	0.760561	0.545736	0.546936	0.219286	0.169504	1.35043	0.489869	0.058928	0.098626	0.160249	0.139722	29.6741	-0.966575	0.729598	-1.3248	0.185236	0.999953
ENSG00000165863.16_2	chr10	118423207	118429775	C10orf82	19.8892	52.9386	12.4787	11.4318	10.1726	16.8108	15.0145	40.4283	43.5939	51.7456	1.12763	11.1117	1.48563	3.70008	0.883625	0.566255	1.04208	1.61329	1.04407	2.55413	2.93023	3.27041	0.632634	1.00188	48.841	1.2256	0.925217	1.32466	0.185282	0.999953
ENSG00000135838.13_2	chr1	182758428	182799519	NPL	15.1537	22.9137	41.2756	42.6095	29.5006	22.0641	44.0426	42.3534	26.3591	16.2903	13.5316	34.3452	0.48722	0.731368	1.57129	3.13453	1.24192	1.07787	2.35733	2.16549	1.75985	0.80074	0.975304	2.40102	59.0746	-0.689394	0.520511	-1.32446	0.185351	0.999953
ENSG00000185352.8_3	chr13	96743093	97491816	HS6ST3	23.6777	30.0249	66.2329	29.0992	47.8114	50.4323	18.0174	29.8399	27.3729	42.1631	1.12763	1.01015	0.328685	0.39848	1.04953	0.625552	0.762898	0.756854	0.329711	0.450021	0.545131	0.787745	0.025828	0.022072	62.0354	1.42765	1.07796	1.3244	0.185371	0.999953
ENSG00000153406.13_2	chr16	4511681	4545764	NMRAL1	896.91	814.622	969.496	1039.26	494.39	556.857	1075.04	1036.7	939.802	841.345	942.701	971.768	58.1086	43.1499	62.1839	66.9741	30.0417	37.9066	66.272	61.9606	57.4553	56.3603	54.498	57.656	1772.89	-0.444658	0.335781	-1.32425	0.185421	0.999953
ENSG00000120594.16_2	chr10	20105168	20578785	PLXDC2	4905.06	4850.6	2008.1	1963.16	3001.94	2750.66	1550.5	1594.03	1561.27	2025.74	2211.29	2594.07	30.8517	31.79	14.2079	13.5439	18.9909	18.2713	10.0559	10.2458	3.40244	15.0001	13.3509	16.4296	5216.24	0.593192	0.448059	1.32392	0.185531	0.999953
ENSG00000276997.4_5	chr1	222650594	222677964	AL513314.2	19.8892	16.5927	9.59897	5.19629	55.9495	27.3175	23.0223	36.578	11.1519	17.2485	10.1487	8.08123	3.31369	3.3144	2.22493	1.75265	10.043	1.63691	1.99396	1.65751	1.95166	2.0586	1.35768	1.68548	40.5438	0.795139	0.600703	1.32368	0.185609	0.999953
ENSG00000104863.11_2	chr19	49617581	49621717	LIN7B	96.6048	66.3708	49.9146	78.9836	97.6573	118.726	69.0668	54.867	116.588	58.4534	72.1685	66.6701	12.536	8.65802	7.04206	11.1309	12.3714	14.9629	8.58983	7.19028	14.2316	7.74672	8.18479	7.2973	157.716	0.488672	0.369225	1.32351	0.185667	0.999953
ENSG00000224109.3_5	chrX	51359876	51361820	CENPVL3	178.056	193.581	335.964	298.267	127.158	105.067	278.269	290.699	173.362	167.694	137.571	143.442	9.07978	9.69679	19.4567	16.1382	7.51329	5.3254	14.6831	14.5247	10.1915	9.46462	6.60668	7.44805	408.306	-0.595919	0.450727	-1.32213	0.186126	0.999953
ENSG00000172554.11_2	chr2	946554	1371385	SNTG2	1.89421	0.790128	13.4386	12.4711	7.12084	28.3682	15.0145	11.5509	0	4.79126	12.404	3.03046	0.268616	0.036961	0.644412	0.767893	0.373177	1.0251	0.69102	0.295881	0	0.221677	0.48185	0.105708	18.4637	-1.42807	1.08027	-1.32195	0.186185	NA
ENSG00000276032.1_1	chr9	44992870	44993219	AL627230.4	38.8314	52.9386	30.7167	36.374	52.8977	46.2296	50.0484	28.8774	36.4972	55.5786	18.0421	27.2741	3.05585	2.21568	2.10085	3.42609	2.08342	1.85902	3.41371	0.750758	2.65044	3.93842	2.01236	1.5742	79.9291	0.608344	0.460348	1.32149	0.186339	0.999953
ENSG00000264057.1_5	chr17	62923752	62930321	AC103810.1	3.78843	7.11115	8.63907	16.6281	2.03453	1.05067	3.0029	3.85031	2.02762	0	1.12763	7.07107	0.203513	0.482847	0.905727	2.03192	0.23186	0.12124	0.597023	0.799426	0.243363	0.207374	0.191693	0.660109	9.50549	-1.43036	1.08254	-1.3213	0.186402	NA
ENSG00000117407.16_5	chr1	44398992	44402913	ARTN	1.89421	2.37038	20.1578	11.4318	15.2589	14.7094	20.0194	17.3264	24.3315	22.0398	31.5737	30.3046	0.189577	0.262032	0.8955	0.621877	0.710435	0.913716	0.89715	0.626965	1.97768	2.04924	2.12132	1.24853	35.4719	-1.09306	0.827387	-1.3211	0.186467	0.999953
ENSG00000163040.14_4	chr2	132285248	132291239	CCDC74A	699.912	623.411	655.609	656.811	930.796	947.707	712.689	731.56	1377.77	1167.15	725.068	651.549	41.6317	31.7013	38.675	35.0694	38.7356	50.0044	44.0138	44.7585	83.6722	72.4712	34.6762	34.5257	1654.85	0.426721	0.323088	1.32076	0.186582	0.999953
ENSG00000137171.14_4	chr6	43008515	43042837	KLC4	644.032	638.424	502.026	560.16	749.723	757.535	610.59	670.917	917.499	804.932	668.686	580.838	29.4039	26.4456	23.7387	27.4669	36.4302	30.7265	33.9006	31.3927	47.7032	38.2132	30.7981	22.8738	1358.54	0.327699	0.248144	1.3206	0.186636	0.999953
ENSG00000140479.16_3	chr15	101837347	102065405	PCSK6	310.651	281.286	271.651	390.761	284.834	361.432	280.271	282.035	72.9944	87.2009	688.984	692.965	9.1321	8.14548	6.7085	11.2564	8.89522	11.2062	8.17482	7.63794	1.97354	3.65334	19.5772	16.3703	670.616	-0.930138	0.704674	-1.31995	0.18685	0.999953
ENSG00000132639.12_3	chr20	10199478	10288066	SNAP25	263.296	380.052	278.37	206.812	182.09	189.121	192.186	219.468	246.356	249.145	99.2317	57.5788	10.3251	17.1418	6.57369	8.61951	7.79912	7.60086	8.99014	9.4436	11.87	11.293	4.12043	2.74792	432.485	0.643159	0.487307	1.31982	0.186894	0.999953
ENSG00000232546.1_5	chr7	66313483	66323123	AC027644.1	16.1008	23.7038	17.2781	11.4318	23.3971	28.3682	9.00871	4.81289	16.221	35.4553	14.6592	25.2538	1.17012	1.13877	1.2552	0.798976	0.901585	1.56613	0.149739	0.248608	0.780774	2.08425	0.536588	1.18761	38.1912	0.898967	0.681386	1.31932	0.187062	0.999953
ENSG00000186409.15_4	chr1	42929001	43120335	CCDC30	247.195	293.928	203.498	199.537	181.073	156.55	202.196	155.938	343.682	398.633	117.274	182.838	6.21692	5.96758	7.43317	3.46386	5.43707	5.65667	6.12185	4.02446	5.78969	9.79003	2.02707	5.43377	451.677	0.551487	0.41825	1.31856	0.187317	0.999953
ENSG00000012171.19_4	chr3	50304990	50314977	SEMA3B	330.54	329.483	132.466	141.339	671.394	646.164	309.299	314.763	411.607	271.185	599.901	361.635	7.31445	8.887	3.87121	3.37666	19.2141	17.2267	7.2641	7.73214	11.4094	8.29903	15.6211	10.6157	755.698	0.63697	0.483115	1.31847	0.187348	0.999953
ENSG00000109072.13_3	chr17	26694297	26700110	VTN	69.1388	35.5558	48.9547	31.1777	43.7423	49.3816	40.0387	27.9148	63.8701	114.99	59.7646	44.4468	3.22681	1.96146	3.73918	2.91848	3.75566	3.58376	2.30043	2.73363	3.68632	9.0419	4.04125	3.26203	105.176	0.536128	0.406632	1.31846	0.187351	0.999953
ENSG00000267424.1_5	chr19	12936525	12943797	AC020934.1	1.89421	0.790128	0	0	1.01726	8.40538	0	0.962578	5.06905	6.70776	9.02106	1.01015	0.436622	0.715592	0	0	0.246933	1.29906	0	0.186091	0.618931	1.19968	1.65516	0.233089	5.74742	2.29011	1.73717	1.3183	0.187405	NA
ENSG00000187821.8_2	chr4	185939995	185941958	HELT	0	0	5.75938	11.4318	8.1381	13.6588	22.0213	34.6528	0	0	0	0	0	0	0.416141	0.850361	0.872002	1.35844	2.14942	1.53967	0	0	0	0	16.0462	-2.52209	1.91444	-1.3174	0.187704	NA
ENSG00000225798.1_6	chr15	59182166	59186281	AC025918.1	0.947106	0.790128	3.83959	1.03926	1.01726	1.05067	7.00678	0	0	0	0	4.04061	0.193766	0.184145	0.895818	0.679993	0.517772	0.480224	1.25737	0	0.151037	0	0.151546	0.785556	3.34122	-2.46636	1.87297	-1.31682	0.187901	NA
ENSG00000164086.9_3	chr3	52082935	52090566	DUSP7	423.357	372.15	594.176	592.377	489.304	596.782	541.524	617.975	668.101	495.416	854.746	697.006	11.0675	10.5159	16.831	17.2696	14.0934	16.1924	15.2278	16.6554	18.4552	15.7934	22.2347	17.4477	1161.62	-0.362482	0.275376	-1.31632	0.188068	0.999953
ENSG00000086506.2_2	chr16	230452	231180	HBQ1	39.7785	50.5682	32.6365	28.0599	30.5179	35.7229	23.0223	27.9148	52.7181	43.1213	31.5737	22.2234	6.35896	8.43125	4.04244	3.59866	2.22561	2.86287	2.50833	2.60543	6.34399	4.60762	4.74869	3.81034	70.2062	0.605172	0.459768	1.31625	0.188089	0.999953
ENSG00000028277.21_5	chr19	42590262	42700737	POU2F2	338.117	428.249	155.503	149.653	168.866	157.601	236.228	188.665	870.863	605.615	473.606	363.655	7.2325	12.3784	4.28156	7.02627	5.55684	4.83403	8.66936	4.70843	25.8546	23.6733	11.1237	6.57155	692.808	0.607201	0.461335	1.31618	0.188113	0.999953
ENSG00000165985.9_2	chr10	16555742	16564004	C1QL3	15.1537	23.7038	0.959897	4.15703	11.1899	15.7601	14.0136	4.81289	31.4281	29.7058	29.3185	25.2538	0.312838	0.870276	0.086808	0.26966	0.484737	0.623167	0.722238	0.262837	1.24419	1.16234	1.03372	0.954656	34.4819	1.1257	0.855446	1.31592	0.1882	0.999953
ENSG00000279035.1_5	chr17	73126978	73129138	AC022211.4	7.57685	0.790128	0.959897	0	1.01726	2.10135	1.00097	4.81289	17.2348	8.62427	0	2.02031	0.077449	0.66817	0	0.455042	0.349423	0.640197	0	1.00658	1.68251	0.54125	0.689386	0.577427	7.62798	1.94713	1.4799	1.31572	0.188268	NA
ENSG00000227487.3_5	chr11	113140254	113144623	NCAM1-AS1	1.89421	0.790128	7.67917	14.5496	5.08632	2.10135	2.00194	12.5135	5.06905	3.83301	11.2763	1.01015	0.243995	0.037467	0.749101	1.60652	1.03179	0.261987	0.561043	1.01687	0.444521	0.42129	0.746484	0.215549	11.2517	-1.4416	1.09597	-1.31537	0.188385	NA
ENSG00000116141.15_3	chr1	220701525	220837803	MARK1	1006.77	1155.96	1378.41	1310.5	1142.39	1105.31	1169.13	1110.82	693.446	753.186	1609.13	1452.6	15.2884	18.7888	24.2227	21.76	18.1428	20.533	18.0447	17.2346	12.0648	12.2027	22.1776	24.0029	2332.07	-0.462048	0.351286	-1.31531	0.188407	0.999953
ENSG00000106565.17_3	chr7	150488373	150498448	TMEM176B	45.4611	48.9879	18.238	32.217	18.3107	12.6081	15.0145	34.6528	56.7734	79.5349	0	10.1015	3.51914	3.88743	1.16663	2.22345	1.43369	1.02381	1.56667	2.06011	5.80633	7.09386	0	0.544225	62.6674	1.22423	0.931296	1.31454	0.188663	0.999953
ENSG00000125630.15_2	chr2	113299492	113334727	POLR1B	1118.53	1116.45	1280.5	1229.44	1035.57	1178.86	1549.5	1450.61	1216.57	1333.89	1541.47	1733.42	12.6755	10.3596	17.2213	15.6837	11.2091	20.762	17.8472	13.9851	14.3553	23.351	17.1024	21.5408	2650.3	-0.320311	0.243713	-1.3143	0.188747	0.999953
ENSG00000144891.17_3	chr3	148415571	148460795	AGTR1	10.4182	1.58026	0.959897	4.15703	2.03453	18.9121	4.00387	6.73805	8.11048	51.7456	5.63817	28.2843	0.444534	0.204857	0.031753	0.325494	0.153681	0.777586	0.216671	0.281911	0.387408	2.29332	0.231023	1.09971	24.1189	0.951699	0.72412	1.31428	0.188751	0.999953
ENSG00000151322.18_5	chr14	33404139	34273382	NPAS3	839.136	861.24	855.268	818.935	735.481	727.066	660.639	641.077	723.861	687.067	276.27	194.96	7.17246	9.79864	9.37801	9.92711	10.4833	10.2721	10.5733	7.71248	10.3315	8.60011	3.32772	3.79209	1346.5	0.587408	0.44697	1.3142	0.188779	0.999953
ENSG00000196371.3_3	chr11	94277006	94283064	FUT4	161.955	255.211	260.132	209.93	172.935	121.878	214.207	279.148	169.306	200.275	232.292	243.447	0	5.49317	6.73627	5.24156	3.81091	3.68439	5.73925	6.63072	5.53968	5.61589	5.42602	4.97521	425.357	-0.413835	0.314906	-1.31415	0.188795	0.999953
ENSG00000153707.16_4	chr9	8314246	10612723	PTPRD	5568.04	6197.77	3856.87	3493.98	4729.26	4496.88	3849.72	3736.73	5454.3	6242.05	5255.9	5599.28	126.963	152.071	100.408	93.0034	115.157	114.589	95.2727	94.6897	171.156	187.236	118.613	112.663	9833.92	0.361055	0.274745	1.31415	0.188797	0.999953
ENSG00000223754.1_5	chr2	24422708	24424567	AC008073.1	10.4182	0.790128	3.83959	1.03926	4.06905	4.20269	0	0.962578	2.02762	1.9165	1.12763	0	1.11164	0.12714	0.458939	0.227748	0.334369	0.443305	0	0	0.335003	0.365485	0.046132	0	4.97312	1.92866	1.46786	1.31393	0.188871	NA
ENSG00000129514.5_2	chr14	38059189	38065264	FOXA1	54.9322	58.4695	57.5938	101.847	123.089	117.675	71.0687	36.578	5.06905	2.87476	0	0	0.604418	1.68371	2.7853	3.58525	6.13805	2.47349	4.22007	1.40216	0.211473	0.19821	0	0	105.386	1.09935	0.837315	1.31294	0.189203	0.999953
ENSG00000267606.1_6	chr19	56865862	56879422	AC006116.9	0	0	0.959897	1.03926	0	0	2.00194	0	0	0.958252	6.7658	2.02031	0.026604	0	0.379259	0.113334	0.140589	0	0.390573	0.190274	0	0.718223	0.503313	1.14426	2.25547	-3.36334	2.56191	-1.31282	0.189243	NA
ENSG00000227045.1_5	chr1	151673502	151680862	AL589765.1	3.78843	5.5309	0.959897	8.31406	12.2072	9.45606	3.0029	5.77547	13.1795	3.83301	1.12763	0	0.40298	0.458189	0.194445	0.726401	1.16831	0.620555	0.247062	0.450659	0.984604	0.3336	0.17411	0	11.2173	1.57948	1.20344	1.31247	0.189362	NA
ENSG00000236809.2_4	chr1	211590367	211591276	SNX25P1	6.62974	1.58026	8.63907	13.5103	2.03453	0	9.00871	6.73805	1.01381	8.62427	2.25527	8.08123	0.63487	0.264715	1.06985	1.22024	0.242939	0	1.02902	0.620538	0.188235	1.11355	0.305133	0.883901	11.4059	-1.44005	1.09733	-1.31233	0.18941	NA
ENSG00000225963.7_5	chr2	230986086	231038939	AC009950.1	1.89421	6.32103	11.5188	6.23554	0	7.35471	6.00581	5.77547	1.01381	0	4.51053	6.06092	0.036537	1.38422	0.621713	0.259273	0.574056	0.481868	0.643088	0.266754	0.48003	0.104587	1.41058	0.379031	9.60726	-1.54522	1.17762	-1.31216	0.189468	NA
ENSG00000075945.12_2	chr1	169890467	170054349	KIFAP3	768.103	817.783	657.529	701.499	749.723	631.455	538.521	541.932	641.742	814.514	469.095	660.64	24.3754	22.1318	21.0572	21.676	24.2712	18.0388	16.862	15.2026	20.5053	24.7313	13.3785	17.8704	1345.01	0.317391	0.241892	1.31212	0.189479	0.999953
ENSG00000182749.5_3	chr1	26187701	26197744	PAQR7	242.459	217.285	262.052	358.544	256.35	299.442	284.275	292.624	154.099	160.986	289.802	267.691	8.13476	8.12444	12.0999	13.982	10.3931	10.8858	10.196	11.4249	5.64653	5.50456	9.95871	8.94857	516.594	-0.43084	0.328383	-1.312	0.189519	0.999953
ENSG00000152669.8_2	chr5	54526980	54529508	CCNO	26.519	9.48154	1.91979	4.15703	37.6387	19.9628	29.0281	25.9896	79.0772	52.7038	48.4882	41.4163	1.16755	0.522318	0.162241	0.284686	1.94539	1.17203	1.41454	1.2731	4.07604	3.27403	2.38962	2.15186	62.6733	0.952189	0.726379	1.31087	0.189901	0.999953
ENSG00000268738.2_2	chrX	148674175	148676376	HSFX2	0	7.90128	3.83959	0	22.3798	0	1.00097	1.92516	4.05524	30.6641	33.829	0	0.608393	0.994836	1.01584	0.971885	1.83346	0.675867	0.791186	1.27651	1.40523	2.16767	1.70911	0.174566	17.7236	1.316	1.00406	1.31068	0.189967	NA
ENSG00000136250.11_5	chr7	36552557	36764154	AOAH	18.9421	10.2717	1.91979	4.15703	4.06905	6.30404	22.0213	22.1393	0	4.79126	45.1053	60.6092	0.634825	0.76475	0.190101	0.223409	0.389049	0.215103	1.61669	0.807148	0	0.30618	3.06173	5.28437	33.5993	-1.65719	1.26458	-1.31046	0.190039	0.999953
ENSG00000161381.13_3	chr17	37219556	37310647	PLXDC1	17.995	30.815	11.5188	14.5496	52.8977	38.8749	40.0387	46.2038	64.8839	40.2466	14.6592	35.3554	1.07399	0.496888	0.502994	0.470768	2.09758	1.45483	0.628525	0.838852	1.29263	0.485874	0.649969	1.67451	68.77	0.684436	0.522298	1.31043	0.19005	0.999953
ENSG00000189149.12_6	chr16	21312170	21350358	CRYM-AS1	2.84132	2.37038	15.3583	13.5103	2.03453	1.05067	6.00581	2.88774	9.12429	8.62427	4.51053	14.1421	0.167006	0.070807	0.973088	1.12466	0.133668	0.111366	0.191699	0.204141	0.560334	0.517467	0.173311	0.593744	13.909	-1.34074	1.02368	-1.30973	0.190286	NA
ENSG00000171951.4_4	chr2	224461658	224467221	SCG2	601.413	694.523	213.097	236.951	189.211	140.79	233.226	298.399	428.842	469.543	152.23	227.285	20.6143	23.6846	7.50582	8.67953	7.00324	5.18055	8.16399	10.557	16.4159	18.7588	4.80617	7.45938	655.053	0.722508	0.551685	1.30964	0.190319	0.999953
ENSG00000087303.17_3	chr14	52471521	52535946	NID2	177.109	201.483	134.386	191.223	171.917	151.297	255.247	203.104	96.312	52.7038	285.291	251.528	5.31949	4.18623	5.53471	8.81469	7.14608	4.91063	6.48835	6.23644	3.71231	1.66788	8.06418	7.27342	363.822	-0.691748	0.528519	-1.30884	0.190588	0.999953
ENSG00000233654.1_5	chr2	191399581	191432828	AC108047.1	6.62974	6.32103	23.9974	20.7851	22.3798	11.5574	20.0194	26.9522	11.1519	10.5408	9.02106	21.2132	1.09605	1.1773	2.834	2.10404	2.32981	1.50966	2.50154	3.44896	1.28077	0.937165	1.62799	2.54786	32.1509	-0.907735	0.693743	-1.30846	0.190717	0.999953
ENSG00000223551.1_2	chr9	131104432	131105049	TMSB4XP4	86.1867	77.4326	47.0349	64.434	81.381	77.7498	17.0165	52.9418	53.732	51.7456	47.3606	53.5381	13.8777	14.1238	9.54993	9.0294	11.9105	9.89655	0	6.56958	0	9.66475	0	7.32454	119.239	0.597808	0.456963	1.30822	0.190798	0.999953
ENSG00000174004.5_3	chr3	196366557	196388875	NRROS	32.2016	37.136	56.6339	58.1984	59.0013	56.7363	79.0765	50.0541	37.511	19.165	66.5304	38.3858	1.9995	1.902	3.07103	2.83331	2.12055	3.55612	3.71256	2.31046	2.02033	1.32208	3.10612	2.48134	98.7497	-0.57559	0.440027	-1.30808	0.190847	0.999953
ENSG00000013725.14_2	chr11	60739152	60787849	CD6	1.89421	4.74077	19.1979	7.2748	21.3625	14.7094	7.00678	8.66321	1.01381	0.958252	21.425	12.1218	0.331941	0.633238	1.07695	0.545152	1.22754	1.31584	0.444375	0.226342	0.057278	0.057205	0.781267	0.398122	20.2562	-1.58616	1.21264	-1.30802	0.190865	NA
ENSG00000187556.7_4	chr19	13972877	13991571	NANOS3	5.68264	15.8026	3.83959	4.15703	4.06905	2.10135	1.00097	0.962578	23.3176	4.79126	11.2763	6.06092	0	0.605681	0.23194	0.469393	0.35595	0.268519	0.35409	0.1081	1.57876	0.857034	0.935677	1.05849	13.9584	1.23391	0.943428	1.3079	0.190906	NA
ENSG00000180998.11_4	chr14	53019866	53104431	GPR137C	278.449	281.286	251.493	245.265	490.321	405.56	281.272	253.158	349.765	447.504	267.249	394.97	6.36161	6.73473	5.55459	5.54627	12.064	8.07825	5.41233	5.48411	8.80837	11.5707	5.83724	8.87815	664.072	0.396065	0.302889	1.30762	0.191001	0.999953
ENSG00000002586.19_4	chrX	2609174	2659350	CD99	4847.29	3843.97	1682.7	2068.12	6560.33	2538.43	198.192	2147.51	3210.74	2924.58	6040.73	5427.56	102.751	134.308	77.9396	57.2292	1.67492	116.192	185.422	117.743	70.0549	72.2751	114.287	123.322	6955.79	0.787436	0.602221	1.30755	0.191025	0.999953
ENSG00000231249.1_5	chr3	4532575	4534847	ITPR1-DT	2.84132	0.790128	10.5589	8.31406	7.12084	2.10135	10.0097	4.81289	7.09667	5.74951	18.0421	5.05077	0.176897	0.160925	0.507229	0.930806	0.755309	0.024516	0.848953	0.676914	1.04165	0.573501	1.52956	0.370682	13.6844	-1.26207	0.9654	-1.30731	0.191108	NA
ENSG00000243433.1_5	chr7	150725868	150726841	AC010973.1	5.68264	0	7.67917	10.3926	4.06905	2.10135	2.00194	6.73805	4.05524	5.74951	15.7869	10.1015	1.38632	0.362072	0.969364	2.14	1.75177	0.424064	0.147609	1.2268	2.11597	1.90027	2.76212	1.32672	12.3385	-1.23957	0.948569	-1.30678	0.191287	NA
ENSG00000224885.1_6	chr2	3302112	3305236	EIPR1-IT1	0	3.95064	4.79948	18.7066	2.03453	1.05067	7.00678	18.289	4.05524	3.83301	4.51053	0	0	0.327137	0.868351	1.55934	0.379953	0.166853	0.762567	1.43775	0.510878	0.492935	0.255681	0	11.4132	-1.61986	1.23967	-1.30669	0.191317	NA
ENSG00000136237.18_3	chr7	22157856	22396763	RAPGEF5	226.358	214.915	243.814	258.775	190.228	161.804	161.156	156.9	269.674	342.096	23.6803	43.4366	2.95622	2.8783	3.27853	5.92223	2.30263	2.46537	2.55334	2.30349	3.75176	6.77031	0.589411	0.832812	385.213	0.948264	0.7257	1.30669	0.191319	0.999953
ENSG00000258984.5_3	chr2	238875656	239008053	UBE2F-SCLY	0	3.95064	0	0	1.01726	7.35471	3.0029	0	3.04143	2.87476	2.25527	0	0.2611	0.215585	0.320096	0	0.085734	2.99358	0.141028	0.60744	0.243876	0.168041	0.444867	0.131566	3.9562	2.31985	1.77607	1.30617	0.191494	NA
ENSG00000237976.1_5	chr1	151319443	151320503	AL391069.3	107.97	51.3583	56.6339	47.8058	60.0185	64.0911	63.061	52.9418	68.9391	64.2029	33.829	29.2945	32.8763	27.2774	24.3784	12.9604	15.6704	31.2823	29.3094	29.7963	40.4687	32.1479	17.5837	15.722	116.648	0.578119	0.443094	1.30473	0.191984	0.999953
ENSG00000118985.15_2	chr5	95220802	95297775	ELL2	405.362	415.607	504.906	443.763	572.719	572.617	466.451	583.322	128.754	219.44	664.176	908.128	7.23905	7.50892	8.21733	9.00625	10.7085	9.25322	9.61329	9.6734	2.5893	4.27569	12.2472	17.8824	991.213	-0.723216	0.554363	-1.30459	0.192033	0.999953
ENSG00000258743.5_5	chr14	83108964	83173169	LINC02301	1.89421	3.16051	20.1578	18.7066	3.05179	2.10135	5.00484	11.5509	16.221	0	5.63817	6.06092	0.302355	0.328062	2.54368	1.06233	0.877378	0.12005	0.740222	1.32751	1.96467	0	0.368508	1.72585	15.6708	-1.39801	1.07176	-1.30442	0.192092	NA
ENSG00000259038.1_5	chr14	69093883	69095162	AL121820.2	5.68264	1.58026	0	0	0	4.20269	8.00774	0	2.02762	1.9165	0	0	1.06398	0.946885	0	0	0.126452	1.33045	0.750602	0.246307	0.525705	0.415742	0	0	3.83405	3.25129	2.49375	1.30378	0.19231	NA
ENSG00000163331.11_4	chr2	159651829	159719293	DAPL1	13.2595	3.95064	0	0	0	0	1.00097	0	0	16.2903	0	2.02031	2.62846	0.471906	0	0	0	0	0.065638	0	0.507854	2.52352	0	0.507431	6.08468	2.77442	2.12882	1.30327	0.192484	NA
ENSG00000240204.2_2	chr7	129142320	129152773	SMKR1	32.2016	30.815	25.9172	36.374	36.6215	55.6857	35.0339	36.578	78.0634	67.0776	6.7658	20.2031	1.80371	2.66053	2.54072	3.33999	3.30704	4.47706	3.2531	2.68027	6.26528	5.70466	0.531278	1.65096	77.3468	0.890815	0.684323	1.30175	0.193003	0.999953
ENSG00000186960.10_4	chr14	29241910	29282659	LINC01551	0	3.95064	0.959897	2.07851	0	1.05067	1.00097	0.962578	359.903	416.84	0	2.02031	0.051022	0.440374	0.112815	0.292701	0	0.062134	0.109964	0.105159	14.0168	14.6594	0	0.272225	132.355	1.93089	1.48331	1.30174	0.193005	0.999953
ENSG00000232762.1_5	chr1	53770208	53773134	AL355483.3	0	5.5309	6.71928	14.5496	4.06905	6.30404	19.0184	7.70063	5.06905	12.4573	11.2763	10.1015	0	0.258521	0.591215	1.05345	0.300071	0.395752	1.19262	0.425873	0.400873	0.672767	0.500389	0.736835	17.2511	-1.12213	0.8621	-1.30163	0.193044	NA
ENSG00000176919.12_3	chr9	139839637	139841427	C8G	10.4182	15.0124	1.91979	10.3926	4.06905	10.5067	2.00194	2.88774	15.2072	8.62427	9.02106	6.06092	1.53638	1.62097	0.805736	0.926713	0.391221	1.74611	0.532172	0.581754	2.24412	1.15984	1.13382	0.495344	16.0771	1.0938	0.840444	1.30146	0.193102	NA
ENSG00000048540.14_4	chr12	16701307	16763528	LMO3	1281.43	1310.82	1299.7	1186.83	809.741	710.255	936.906	954.878	1494.36	2117.74	55.254	65.66	23.2939	27.2487	23.6111	19.5585	22.2232	13.7666	12.4191	15.8985	26.3473	41.2742	1.62721	1.23552	2056.61	1.20255	0.924244	1.30112	0.193218	0.999953
ENSG00000182586.8_2	chr21	46654255	46684463	LINC00334	1.89421	1.58026	13.4386	3.11777	12.2072	19.9628	20.0194	18.289	2.02762	7.66601	12.404	9.09138	0.208627	0.200543	0.857029	0.419262	0.907339	1.25219	1.11452	1.2118	0.17465	0.547459	0.797603	0.766778	20.4507	-1.15156	0.885088	-1.30107	0.193235	NA
ENSG00000255545.7_5	chr11	134306367	134375555	AP004608.1	32.2016	25.2841	6.71928	8.31406	10.1726	23.1148	62.06	61.605	91.2429	114.032	7.89343	10.1015	1.06602	1.08863	0.43546	0.706893	0.428114	0.691231	1.88187	1.70829	2.99083	3.89142	0.140684	0.25698	75.9015	1.35748	1.04401	1.30026	0.193512	0.999953
ENSG00000185666.14_4	chr22	32908539	33454358	SYN3	27.4661	38.7163	38.3959	43.6488	42.725	28.3682	23.0223	30.8025	110.505	126.489	1.12763	16.1625	0.899015	1.22586	1.63661	1.30953	1.35391	0.938124	0.697019	1.4272	4.38592	2.9999	0.144631	0.518522	88.8795	1.14381	0.879692	1.30024	0.193518	0.999953
ENSG00000148450.12_4	chr10	23384435	23410942	MSRB2	575.841	543.608	471.309	386.604	568.65	534.793	570.552	482.252	751.234	668.86	486.01	403.051	16.4371	15.7896	16.7331	12.9525	17.6511	18.1003	22.7057	17.0718	27.2481	22.328	16.7972	15.0346	1079.98	0.378654	0.291241	1.30014	0.193554	0.999953
ENSG00000118997.13_3	chr2	196602427	196933536	DNAH7	149.643	150.124	106.549	109.122	97.6573	70.3951	111.107	76.0437	142.947	199.316	57.5093	50.5077	1.09253	1.06687	1.21924	1.29782	0.803539	0.653073	0.892239	0.649937	1.48515	2.08822	0.403149	1.01854	221.892	0.66443	0.511121	1.29995	0.193619	0.999953
ENSG00000230394.1_5	chrX	7975419	7986201	AC078960.1	0	0	1.91979	0	0	0	8.00774	0	0	0.958252	1.12763	1.01015	0	0	0.705385	0	0	0	1.10655	0	0	0	0.072488	0.100562	2.17374	-3.48267	2.68068	-1.29917	0.193885	NA
ENSG00000139626.15_4	chr12	53585102	53601091	ITGB7	9.47106	4.74077	3.83959	0	9.15537	6.30404	7.00678	4.81289	9.12429	1.9165	2.25527	0	0.928361	0.559351	0.095586	0.127086	0.680456	0.394185	0.707069	0.229834	1.67557	0.419745	0.155646	0	9.74676	1.45331	1.11902	1.29873	0.194035	NA
ENSG00000269834.5_4	chr19	52892095	52901019	ZNF528-AS1	280.343	223.606	273.571	296.188	144.451	159.702	44.0426	100.108	304.143	272.144	168.017	181.828	2.29383	3.48123	4.75484	5.37146	1.18716	0.676961	0.276996	0.008295	1.39673	1.14397	1.80425	1.07535	409.981	0.53095	0.4089	1.29848	0.194122	0.999953
ENSG00000171889.3_5	chr9	21455641	21559668	MIR31HG	8.52396	3.16051	0.959897	2.07851	0	1.05067	4.00387	5.77547	0	0.958252	1.12763	19.1929	0.316167	0.329548	0.027931	0.349746	0.244945	0.124562	0.358901	0.781075	0	0.857969	0.369042	1.24084	7.94202	-2.12535	1.6368	-1.29847	0.194125	NA
ENSG00000257999.1_5	chr12	105496250	105500957	AC016257.1	11.3653	2.37038	0	1.03926	14.2417	2.10135	18.0174	3.85031	5.06905	4.79126	2.25527	0	1.06462	0.285769	0	0.140644	1.9074	0.164075	1.30226	0.345561	0.874682	0.059	0.304055	0	10.7545	1.69995	1.30947	1.2982	0.194219	NA
ENSG00000135537.16_6	chr6	108616098	108847999	AFG1L	153.431	237.038	143.025	136.143	166.831	163.905	140.136	116.472	152.072	182.068	118.401	158.594	2.75518	2.13619	4.70916	1.76435	3.28177	3.28727	2.3226	2.11464	2.96687	3.54988	2.07438	3.03631	315.36	0.384358	0.296268	1.29733	0.194518	0.999953
ENSG00000180815.14_2	chrX	19378174	19533379	MAP3K15	22.7306	32.3953	13.4386	21.8244	35.6042	39.9256	13.0126	5.77547	24.3315	26.8311	25.9356	25.2538	0.579337	0.57651	0.236548	0.408389	0.808871	0.929015	0.381326	0.23345	0.996	1.20243	1.60471	1.33496	48.2483	0.884127	0.681738	1.29687	0.194676	0.999953
ENSG00000173991.5_2	chr17	37820440	37822808	TCAP	55.8793	45.8274	36.4761	59.2377	72.2257	80.9018	62.06	61.605	188.569	73.7854	59.7646	26.264	2.19826	0.892742	1.65363	0.62055	2.66202	1.85715	0.897518	2.2733	2.85521	2.99908	1.58836	0.797951	136.82	0.669555	0.516359	1.29668	0.19474	0.999953
ENSG00000272323.1_5	chr5	34837654	34839383	AC026801.2	11.3653	15.8026	5.75938	29.0992	20.3453	10.5067	6.00581	8.66321	14.1933	26.8311	0	4.04061	0.914959	1.05254	0.965015	1.90802	1.51467	0.915537	0.644269	1.05349	1.42387	2.05061	0	0.329463	25.6639	1.26059	0.97248	1.29626	0.194885	0.999953
ENSG00000160161.9_3	chr19	19649057	19657468	CILP2	536.062	804.35	264.932	251.5	284.834	219.591	257.249	339.79	542.389	310.474	330.396	248.498	11.1641	17.2331	6.04195	4.45057	6.70237	5.02456	5.84011	7.35586	12.608	7.97196	6.91577	5.18638	740.014	0.575834	0.444272	1.29613	0.194931	0.999953
ENSG00000127928.12_3	chr7	93220885	93540577	GNGT1	12.3124	30.815	13.4386	7.2748	10.1726	5.25337	2.00194	4.81289	4.05524	0.958252	0	2.02031	1.22185	1.45121	0.480749	0.171465	0.264402	0.171391	0.06866	0.161955	0.136629	0.060699	0	0.075475	16.0111	1.15479	0.891049	1.29599	0.194979	NA
ENSG00000184731.5_2	chr2	38814	46870	FAM110C	151.537	145.384	56.6339	50.9236	211.591	197.527	29.0281	17.3264	63.8701	68.9941	224.399	154.553	2.89128	1.51692	1.45544	0.369806	3.96139	3.99681	0.597312	0.637945	1.44993	2.11327	3.8269	2.69037	229.619	1.12068	0.865378	1.29502	0.195315	0.999953
ENSG00000232615.4_5	chr5	1614951	1616449	AC026412.2	1.89421	3.16051	9.59897	15.5889	7.12084	4.20269	5.00484	14.4387	2.02762	25.8728	10.1487	26.264	0.141572	0.197336	0.538777	1.21538	0.418245	0.323095	0.576456	0.824308	0.267639	1.93617	0.707832	1.55461	21.285	-1.09937	0.849369	-1.29434	0.195548	NA
ENSG00000259732.1_6	chr15	59413233	59425449	AC092757.2	10.4182	7.90128	0	4.15703	8.1381	3.15202	7.00678	0.962578	0	15.332	1.12763	5.05077	1.4023	0.959474	0.234427	0.778014	0.838458	0.293204	0.871572	0.163062	0	1.84076	0.289559	0.678387	10.6572	1.32925	1.02701	1.2943	0.195562	NA
ENSG00000154252.11_2	chr2	242716240	242743623	GAL3ST2	11.3653	8.69141	10.5589	6.23554	4.06905	1.05067	25.0242	3.85031	5.06905	0	16.9145	1.01015	0.687039	0.426391	0.668783	0.535782	0.247932	0.135473	1.46371	0.282209	0.401064	0	1.05738	0.125732	15.5095	-1.31875	1.0191	-1.29403	0.195655	NA
ENSG00000223863.1_4	chr2	64713487	64728038	LINC01805	5.68264	0	0	0	0	7.35471	0	0	0	0.958252	0	0	0.843325	0	0	0	0	1.14214	0	0	0	0.164189	0	0	2.25271	4.30146	3.32417	1.29399	0.195667	NA
ENSG00000197550.3_5	chr9	69830288	69848759	AL359955.1	48.3024	24.494	9.59897	10.3926	14.2417	14.7094	30.029	48.1289	4.05524	12.4573	193.953	219.203	1.20305	0.83515	0.331489	0.367254	0.5095	0.582201	0.95606	1.32535	0.223828	0.434899	4.46696	5.56809	105.456	-1.42144	1.09857	-1.2939	0.195701	0.999953
ENSG00000110169.10_2	chr11	6452279	6463847	HPX	5.68264	49.7781	58.5537	36.374	36.6215	38.8749	40.0387	63.5302	64.8839	62.2864	72.1685	93.9443	0.804622	2.73738	4.01023	2.26934	2.01734	2.28421	1.24637	2.65523	2.82361	4.43447	2.30496	5.30584	105.501	-0.510758	0.394894	-1.29341	0.195871	0.999953
ENSG00000133131.14_4	chrX	106057101	106243474	MORC4	698.017	715.856	598.976	512.354	635.789	611.492	413.4	458.187	523.126	692.816	549.157	553.564	14.128	15.3878	13.5515	11.3813	13.6496	13.8633	9.29134	9.7895	12.0216	17.9385	10.4602	11.9578	1170.68	0.338905	0.262108	1.293	0.196012	0.999953
ENSG00000242798.1_6	chr7	99712837	99724762	AC073842.2	31.2545	23.7038	16.3182	19.7459	31.5352	37.8242	18.0174	18.289	30.4143	54.6204	25.9356	38.3858	3.1113	2.30424	2.38182	2.60806	3.34987	4.23075	1.84454	2.27847	3.63795	6.9684	2.68386	4.31631	58.1358	0.641997	0.496833	1.29218	0.196295	0.999953
ENSG00000171864.4_2	chr20	4702556	4709106	PRND	2.84132	9.48154	66.2329	41.5703	36.6215	45.1789	37.0358	19.2516	1.01381	3.83301	3.3829	7.07107	0.141875	0.276147	1.80662	1.05134	1.05028	1.07752	0.893728	0.502253	0.043983	0.188935	0.158422	0.173119	46.1527	-1.18657	0.918781	-1.29146	0.196543	0.999953
ENSG00000203441.2_5	chr13	100151981	100153306	LINC00449	5.68264	3.16051	4.79948	16.6281	2.03453	6.30404	2.00194	11.5509	1.01381	4.79126	5.63817	11.1117	1.57583	0.785901	0.586066	0	0.348942	1.35909	0.635824	1.99785	0.232899	1.541	0	1.95858	12.507	-1.17682	0.911627	-1.2909	0.196738	NA
ENSG00000237523.1_4	chr10	81967466	81979413	LINC00857	18.9421	15.0124	0	0	8.1381	15.7601	2.00194	1.92516	1.01381	2.87476	34.9566	30.3046	0.150552	0.474302	0	0.044526	0.253332	0.537223	0.160901	0.153358	0.041652	0.195423	1.11337	0.4126	21.8554	2.33508	1.80939	1.29054	0.196864	NA
ENSG00000246777.1_5	chr16	66785655	66788643	AC044802.1	4.73553	42.6669	9.59897	4.15703	11.1899	14.7094	26.0252	5.77547	25.3453	33.5388	11.2763	12.1218	0.279107	1.12803	0.405522	0.263775	0.373081	0.542077	0.980822	0.229796	0.978484	1.27412	0.411676	0.483876	34.3446	0.98384	0.762553	1.29019	0.196984	0.999953
ENSG00000171217.5_2	chr6	155585147	155597682	CLDN20	5.68264	11.8519	24.9573	25.9814	16.2762	5.25337	33.0319	7.70063	18.2486	16.2903	15.7869	23.2335	0.580365	0.795104	1.90566	1.64833	1.25204	0.460135	2.35552	0.664866	1.31681	1.47843	1.09717	1.62293	34.3598	-0.85187	0.660542	-1.28965	0.197171	0.999953
ENSG00000198331.10_2	chr11	125753509	125770543	HYLS1	231.094	238.619	282.21	262.932	183.107	148.145	189.183	207.917	194.652	193.567	276.27	360.625	10.1562	9.7857	14.0364	13.4918	1.793	2.58014	9.04842	7.87972	9.88549	9.0732	11.1956	15.2345	465.687	-0.396583	0.30765	-1.28907	0.197373	0.999953
ENSG00000196912.12_3	chr2	98109127	98206428	ANKRD36B	243.406	272.594	204.458	225.519	263.471	406.61	299.289	274.335	396.4	494.458	345.056	263.65	11.3115	10.0498	9.70866	13.9488	11.725	15.0474	10.3561	8.72354	14.2286	25.4483	12.2975	10.8194	618.517	0.356432	0.276533	1.28893	0.197422	0.999953
ENSG00000183049.12_3	chr10	12391481	12877545	CAMK1D	917.746	969.487	861.027	827.249	1228.85	1438.37	1058.02	1003.01	1004.69	928.546	765.663	703.067	13.8548	12.1013	10.6962	11.0976	15.9578	20.2907	13.3194	12.0305	14.6131	12.407	10.9772	9.77135	1964.25	0.314089	0.24373	1.28867	0.197511	0.999953
ENSG00000231701.1	chr9	70334349	70337925	BMS1P13	0	0	1.91979	0	1.01726	2.10135	0	0.962578	0	0	16.9145	4.04061	0.685114	0.692917	0.558425	0.398904	0.736503	0.733537	0.355826	0.917988	0.366638	0.683803	4.20522	5.1724	4.40826	-3.2882	2.55226	-1.28835	0.197624	NA
ENSG00000179915.22_4	chr2	50145643	51452713	NRXN1	179.95	167.507	176.621	153.81	91.5537	88.2565	103.1	105.884	383.22	314.307	28.1908	11.1117	2.08274	2.59514	4.01809	3.23021	1.39128	2.38302	2.13103	1.48019	11.445	6.35666	0.557732	0.307139	302.141	1.12338	0.872171	1.28803	0.197736	0.999953
ENSG00000267254.5_5	chr19	37288420	37319017	ZNF790-AS1	89.028	91.6549	64.3131	58.1984	67.1394	68.2938	30.029	40.4283	60.8286	87.2009	57.5093	79.8021	4.07669	10.8914	4.29159	6.2338	6.46805	6.2744	2.21846	3.76167	4.55006	5.75869	6.18826	8.9545	133.799	0.533386	0.414378	1.2872	0.198025	0.999953
ENSG00000285827.1_1	chr11	118272317	118353452	AP001267.5	0	0	4.79948	0	0	0	4.00387	0.962578	1.01381	0.958252	2.25527	0	0.002443	0	0.3904	0.395744	0	0.288423	0.58843	2.82491	0.033325	0.065415	1.18073	0.01132	2.34708	-3.48731	2.70926	-1.28718	0.19803	NA
ENSG00000204256.12_6	chr6	32936437	32949282	BRD2	2.84132	0	148.784	310.738	7.12084	9.45606	6.00581	7.70063	23.3176	7.66601	16.9145	23.2335	1.69566	2.21515	5.35053	14.4157	0.636029	1.71487	5.59053	1.158	6.96171	5.70812	5.10346	1.95582	93.4429	-1.64623	1.27979	-1.28633	0.198327	0.999953
ENSG00000155085.15_2	chr6	109814059	110012420	AK9	212.152	174.618	198.699	164.203	204.47	210.135	186.18	133.798	162.21	235.73	108.253	107.076	6.17851	2.86353	6.02958	5.53856	8.01684	3.40648	4.12296	4.24638	4.24375	5.87143	2.66954	3.48828	351.923	0.449591	0.349729	1.28554	0.198604	0.999953
ENSG00000164749.11_4	chr8	76320149	76479078	HNF4G	6.62974	8.69141	16.3182	21.8244	3.05179	7.35471	24.0232	17.3264	16.221	21.0815	16.9145	16.1625	0.283653	0.19125	0.526377	0.722334	0.129344	0.599991	1.51531	0.370502	0.704485	0.966228	0.660524	0.382102	29.4253	-1.01823	0.792273	-1.28521	0.198721	0.999953
ENSG00000135362.13_4	chr11	36317838	36486754	PRR5L	732.113	702.424	650.81	636.025	669.359	586.276	882.854	810.491	493.726	451.337	1299.03	1108.14	25.6014	22.5221	24.8665	26.2163	23.729	20.2839	45.211	28.1188	23.5565	21.2548	55.7449	37.3075	1511.58	-0.534018	0.415512	-1.2852	0.198721	0.999953
ENSG00000218896.1_4	chr6	143757353	143757847	TUBB8P2	0	0	9.59897	0	1.01726	2.10135	7.00678	0	1.01381	0.958252	3.3829	1.01015	0	0	1.80163	0	0	0.562418	0	0.167936	0	0.380733	0	0	4.39158	-2.37363	1.84742	-1.28484	0.198848	NA
ENSG00000152467.9_3	chr19	58545400	58565999	ZSCAN1	77.6627	60.0497	115.188	123.672	0	3.15202	61.059	77.0063	133.823	79.5349	77.8067	35.3554	5.34541	4.38265	10.4357	10.178	0	0.086376	5.27632	5.38126	11.9762	6.92811	5.54619	2.33697	140.714	-1.37122	1.06726	-1.2848	0.198862	0.999953
ENSG00000241343.9_4	chrX	100645812	100651142	RPL36A	307.81	216.495	334.044	277.482	252.281	234.3	292.283	297.437	179.444	205.066	233.42	331.33	2494.67	1908.09	2193.9	1974.67	1836.57	1971.16	1844.29	1658.62	1367.94	2057.5	1501.02	1905.63	530.67	-0.360209	0.280386	-1.28469	0.1989	0.999953
ENSG00000237118.3_5	chr19	41324319	41332677	CYP2F2P	5.68264	11.0618	10.5589	12.4711	9.15537	25.2162	1.00097	4.81289	25.3453	9.58252	6.7658	5.05077	0.32659	0.328883	0.431143	0.597042	0.633978	1.18009	0.216322	0.102932	1.31371	0.57234	0.552933	0.321843	21.2113	1.22056	0.95009	1.28468	0.198904	NA
ENSG00000205213.13_2	chr11	27387508	27494322	LGR4	2070.37	2401.99	1687.5	1594.22	3547.2	3131.01	1225.18	1268.68	1278.42	1572.49	1656.49	1682.92	34.9439	12.7112	11.1254	17.1504	22.6021	45.3885	9.54037	19.5806	21.4831	29.5941	22.9837	27.6461	3890.13	0.551609	0.429491	1.28433	0.199025	0.999953
ENSG00000260081.2_5	chrX	152864770	152879392	AF274858.1	20.8363	28.4446	13.4386	14.5496	26.4488	21.0135	35.0339	20.2141	35.4834	37.3718	9.02106	5.05077	3.17422	0.997586	2.18929	2.50167	4.22666	3.17593	5.62761	3.55758	3.86833	6.34264	1.96095	0.924485	44.8484	0.980284	0.763271	1.28432	0.19903	0.999953
ENSG00000184005.10_3	chr1	76540404	77100286	ST6GALNAC3	640.244	568.892	667.128	592.377	711.067	568.414	542.525	477.439	599.162	695.691	249.207	282.843	7.83983	7.4273	9.34579	9.45325	9.6905	7.72481	7.29383	6.26926	10.1063	12.4615	4.25887	3.58239	1107.51	0.513101	0.399599	1.28404	0.199128	0.999953
ENSG00000249751.1	chr5	138784245	138842328	ECSCR	0	0	0	1.03926	7.12084	4.20269	2.00194	8.66321	1.01381	0	21.425	1.01015	0.358515	0	0	0.427648	1.37597	0.811131	0.571784	1.80297	0.146744	0	5.19752	0.550417	7.6205	-2.19353	1.70846	-1.28392	0.199169	NA
ENSG00000204388.6_3	chr6	31795512	31798032	HSPA1B	89.028	3.95064	208.298	116.397	4.06905	2.10135	1.00097	3.85031	0	2.87476	0	5.05077	0	0	3.19184	19.4599	10.3233	11.0815	9.07418	9.62922	0	6.97755	8.11803	9.87739	72.7347	-0.991899	0.772577	-1.28388	0.199183	0.999953
ENSG00000259656.1_5	chr15	49393988	49395461	AC013452.2	0	0	3.83959	1.03926	4.06905	0	2.00194	0.962578	1.01381	0.958252	9.02106	5.05077	0	0	0.596939	0.259006	0.360708	0	0.467976	0.20927	0.315425	0.067867	1.12339	0.7921	4.67384	-2.35939	1.8383	-1.28346	0.19933	NA
ENSG00000224786.2_3	chr4	123649687	123653637	CETN4P	37.8843	42.6669	4.79948	12.4711	22.3798	25.2162	28.0271	13.4761	5.06905	25.8728	19.1698	5.05077	1.00755	0.779729	0.548317	0.830036	0.741282	1.10383	1.02039	0.379851	0.25019	0.389307	0.448392	0.595266	40.6098	0.944794	0.736798	1.2823	0.199739	0.999953
ENSG00000174080.10_2	chr11	66330934	66336312	CTSF	0.947106	0	46.075	40.531	73.2429	106.118	85.0823	108.771	0	15.332	10.1487	6.06092	0.07505	0	2.63995	2.1801	3.84886	5.40099	4.47474	5.14361	0	0.958421	0.637131	0.380339	82.6886	-1.50558	1.17465	-1.28173	0.199938	0.999953
ENSG00000164418.20_3	chr6	101629133	102517958	GRIK2	70.0859	71.9017	15.3583	30.1385	14.2417	14.7094	22.0213	53.9044	147.003	144.696	18.0421	25.2538	1.40076	1.63253	0.453509	0.92163	0.296617	0.571498	0.824727	1.31766	3.05659	3.9419	0.340435	0.735634	105.334	1.11393	0.869724	1.28078	0.200271	0.999953
ENSG00000150990.7_2	chr12	125431371	125473668	DHX37	1141.26	1393.79	1760.45	1906	1337.7	1510.87	1728.67	1850.08	1622.1	1197.81	1777.15	1321.28	22.5377	25.1237	36.2683	37.6406	26.422	29.3134	32.6009	34.6007	31.7924	25.3117	31.6009	23.799	3108.92	-0.323098	0.252277	-1.28073	0.200289	0.999953
ENSG00000205281.6	chr15	82635130	82641706	GOLGA6L10	5.68264	4.74077	47.9948	44.6881	17.2935	83.0032	69.0668	8.66321	15.2072	80.4932	65.4027	80.8123	3.49043	2.45108	5.46744	5.81438	5.13725	9.21739	5.47817	2.93231	4.14087	7.30528	3.20905	4.46106	87.7694	-1.0298	0.804254	-1.28045	0.200388	0.999953
ENSG00000268621.5_4	chr19	46692423	46706340	IGFL2-AS1	0	0	1.91979	1.03926	0	0	1.00097	0	0	0	0	9.09138	0	0	0.550225	0.051778	0	0	0.16765	0	0	0	0	1.39157	2.27167	-4.25789	3.32638	-1.28004	0.200532	NA
ENSG00000227934.1_5	chr1	231157357	231157929	AL732414.1	27.4661	26.0742	27.837	39.4918	62.053	14.7094	51.0494	47.1663	37.511	19.165	74.4238	58.5889	4.77801	4.16149	5.18068	6.51771	11.4119	2.47464	8.16169	7.03523	0	4.23397	11.5263	9.68784	81.2313	-0.628865	0.491429	-1.27967	0.200662	0.999953
ENSG00000261456.5_2	chr10	92832	120103	TUBB8	43.5669	51.3583	80.6313	57.1591	37.6387	36.7736	25.0242	17.3264	54.7458	44.0796	1.12763	10.1015	2.12239	2.50731	3.73704	2.44955	1.44386	1.69964	1.30854	0.697816	2.27739	2.24126	0.075181	0.64177	77.4454	1.04758	0.818855	1.27933	0.200782	0.999953
ENSG00000268015.1_5	chr19	52725478	52734547	AC010320.2	0	3.95064	3.83959	0	0	0	3.0029	0.962578	0	1.9165	12.404	2.02031	0.923776	0.447742	0.787952	0.28068	0.283772	0.094292	0.903675	0.233333	0	0.315265	1.07915	1.63265	4.70246	-2.26818	1.77309	-1.27923	0.200817	NA
ENSG00000245857.2_2	chr8	6693076	6742798	GS1-24F4.2	26.519	29.2347	30.7167	27.0207	47.8114	65.1417	29.0281	27.9148	69.9529	36.4136	29.3185	22.2234	1.65894	1.64906	1.84644	2.05863	3.31207	4.1221	2.82036	2.50975	4.17254	2.69643	1.79051	1.33752	73.8459	0.668794	0.522826	1.27919	0.20083	0.999953
ENSG00000275620.1_5	chr20	61885330	61892967	FLJ16779	165.744	143.803	202.538	188.106	211.591	217.489	151.146	200.216	257.508	206.982	38.3395	15.1523	2.05442	1.82411	0	2.60897	0	0	2.00811	0	0.278207	0	0	0.278368	334.967	0.937783	0.733132	1.27915	0.200846	0.999953
ENSG00000154654.14_3	chr21	22370633	22915650	NCAM2	116.494	67.1609	229.415	195.38	105.795	89.3072	70.0678	85.6695	26.3591	55.5786	92.4659	69.7006	1.2541	0.794129	2.77222	2.37382	1.22411	0.972211	0.936859	1.00086	0.397444	0.730028	1.08337	0.838062	201.521	-0.632453	0.494496	-1.27898	0.200902	0.999953
ENSG00000125864.13_3	chr20	17474550	17549865	BFSP1	31.2545	40.2965	521.224	535.217	783.293	1016	190.184	261.821	7.09667	6.70776	16.9145	22.2234	1.38795	1.58267	9.12546	8.74296	11.8812	17.658	7.86953	9.79192	0.915031	0.380577	0.780971	1.14379	576.156	-1.23711	0.967337	-1.27888	0.200938	0.999953
ENSG00000121871.3_3	chr3	164904508	164914897	SLITRK3	17.0479	0.790128	30.7167	11.4318	59.0013	53.5843	18.0174	28.8774	44.6077	69.9524	2.25527	0	0.380278	0.045469	0.678466	0.401219	1.37627	0.980092	0.552191	0.668541	0.984539	0.133463	0.080479	0	56.4522	1.55242	1.21389	1.27888	0.20094	0.999953
ENSG00000178821.12_3	chr1	1849029	1850712	TMEM52	35.99	64.0004	95.9897	72.748	74.2602	63.0404	56.0542	83.7443	86.1739	29.7058	130.805	73.7412	2.00187	4.56562	7.30455	4.26212	5.13406	5.09411	2.84556	3.62652	6.85411	3.8091	7.5394	4.14074	145.237	-0.522566	0.40884	-1.27817	0.20119	0.999953
ENSG00000213468.6_5	chrX	130822807	130964671	FIRRE	30.3074	67.1609	124.787	122.632	62.053	54.635	58.0561	71.2308	151.058	157.153	190.57	174.757	0.702399	1.74061	2.47451	3.60001	1.42362	1.12044	1.18562	1.99801	2.97425	2.43721	2.90125	3.64429	212.486	-0.554821	0.43492	-1.27569	0.202066	0.999953
ENSG00000175356.13_5	chr11	9041045	9159661	SCUBE2	498.178	547.559	905.183	913.507	1381.44	1669.52	873.845	877.871	629.576	643.945	119.529	108.086	10.5922	12.9085	21.5346	23.0454	31.8079	37.624	17.7772	18.9916	15.0733	13.0395	2.26866	3.08381	1539.35	0.82852	0.649727	1.27518	0.202244	0.999953
ENSG00000092068.19_4	chr14	23594504	23652883	SLC7A8	149.643	362.669	546.181	530.021	696.825	630.404	711.688	688.244	792.8	791.516	1002.47	871.763	3.58101	7.20733	10.2327	10.9559	14.2463	12.0312	14.0419	13.2387	16.9093	17.6338	19.3932	16.0902	1305.91	-0.437308	0.342967	-1.27507	0.202283	0.999953
ENSG00000088756.12_3	chr18	6729717	6915715	ARHGAP28	643.085	606.818	662.329	723.323	804.655	700.799	485.469	539.044	537.32	744.562	293.185	361.635	11.22	9.36759	12.6018	12.4411	16.4129	14.3432	9.46322	10.574	12.6455	15.7627	4.98372	6.27785	1193.42	0.461145	0.361688	1.27498	0.202317	0.999953
ENSG00000198959.11_2	chr20	36755789	36794980	TGM2	29.3603	23.7038	23.9974	32.217	136.313	83.0032	108.105	98.183	12.1657	31.6223	278.525	172.736	0.680966	0.536862	0.703638	0.883625	3.4257	1.66056	1.68385	2.25521	0.271308	0.740613	5.53885	4.41349	171.77	-1.00072	0.784951	-1.27489	0.202349	0.999953
ENSG00000256232.1_5	chr12	31516415	31522235	LINC02387	19.8892	22.9137	27.837	21.8244	6.10358	4.20269	17.0165	26.9522	6.08286	17.2485	11.2763	24.2437	1.45037	2.31448	1.22675	0.913431	0.620893	0.701338	1.78861	1.51189	0.929428	2.17704	1.25924	1.75296	34.8042	-0.931519	0.730677	-1.27487	0.202355	0.999953
ENSG00000129596.4_2	chr5	115140430	115152651	CDO1	1134.63	1110.13	885.985	972.745	1091.52	1074.84	1117.08	1069.42	902.291	1042.58	402.565	471.742	54.8965	38.3763	30.8835	36.9726	38.7909	55.2072	53.6503	36.8115	46.1987	41.8083	20.0513	15.9592	1893.42	0.470311	0.368969	1.27466	0.202429	0.999953
ENSG00000116017.6	chr19	925781	975939	ARID3A	776.627	1106.97	1563.67	1416.51	2694.73	2192.75	1681.63	1880.88	939.802	698.566	2960.04	2670.85	14.5851	20.3404	29.0148	26.9639	48.3748	40.3679	29.0547	32.9447	19.9171	14.486	52.9705	51.3948	3457.42	-0.651666	0.51126	-1.27463	0.202441	0.999953
ENSG00000092096.16_4	chr14	23815515	23822121	SLC22A17	1819.39	2546.58	1853.56	1969.39	2794.42	2654	2629.54	2695.22	4311.74	2556.62	1852.7	1341.48	58.7221	74.1755	62.1067	64.4206	84.2351	81.8264	78.2299	95.8369	105.334	84.4663	57.4021	39.5196	4868.74	0.452406	0.354975	1.27447	0.202497	0.999953
ENSG00000126583.10_2	chr19	54382444	54410906	PRKCG	19.8892	35.5558	39.3558	53.0021	74.2602	71.4458	44.0426	37.5406	272.715	142.78	45.1053	20.2031	1.03454	1.22128	1.51988	1.63375	3.29896	3.13473	1.26801	1.07686	8.10519	4.58177	2.12157	0.607149	142.783	0.941363	0.738816	1.27415	0.20261	0.999953
ENSG00000172238.4_2	chr4	94749904	94752115	ATOH1	3.78843	7.90128	58.5537	67.5517	10.1726	17.8614	1.00097	0.962578	0	3.83301	0	0	0.146356	0.312101	2.55555	3.05946	0.57693	0.832058	0.078596	0.075162	0	0.256456	0	0	28.816	2.0939	1.64348	1.27407	0.202639	0.999953
ENSG00000256299.1_6	chr12	131295366	131297167	AC073912.2	2.84132	0	4.79948	5.19629	0	0	2.00194	0	1.01381	11.499	1.12763	20.2031	1.80296	0.168418	1.6506	1.03099	0.163103	0.15808	0.08775	0	1.78314	1.80827	0.47487	4.09605	8.32757	-1.76271	1.38385	-1.27377	0.202743	NA
ENSG00000007350.16_3	chrX	153524024	153558700	TKTL1	44.514	54.5188	240.934	193.302	187.176	213.287	84.0813	56.7921	180.458	229.022	4.51053	16.1625	1.54324	2.43768	6.98642	6.1697	6.76727	6.97747	2.96243	2.24484	7.33265	9.33767	0.265158	0.45201	253.15	1.31576	1.03313	1.27357	0.202815	0.999953
ENSG00000269396.1	chr7	302918	304070	AC187652.1	0.947106	0	0	2.07851	1.01726	9.45606	0	0	4.05524	4.79126	1.12763	0	0.050123	0	0.132761	0.06477	0.250121	1.13097	0	0	0.895139	0.347588	0.17202	0	3.87993	2.69958	2.12021	1.27326	0.202926	NA
ENSG00000111266.8_3	chr12	12627144	12715317	DUSP16	2900.04	2843.67	1497.44	1488.22	2046.73	1980.52	2008.94	1943.45	2030.66	2238.48	1663.26	1861.71	47.0162	14.5898	12.108	8.09024	10.7843	29.3574	11.6919	9.77068	12.1754	16.6457	9.11088	12.3651	4115.8	0.416967	0.327553	1.27298	0.203027	0.999953
ENSG00000165269.12_3	chr9	33383177	33402680	AQP7	3.78843	0	5.75938	4.15703	2.03453	7.35471	7.00678	6.73805	1.01381	1.9165	6.7658	7.07107	0.223749	0	0.171609	0.23841	0.13456	0.52866	0.488862	0.507526	0.064915	0.196682	1.10987	0.496336	8.93723	-1.40608	1.10473	-1.27279	0.203094	NA
ENSG00000078081.7_3	chr3	182840001	182881627	LAMP3	530.38	513.583	6.71928	9.35332	138.348	72.4964	43.0416	27.9148	23.3176	28.7476	151.103	227.285	13.9002	13.9902	0.283969	0.446654	3.95823	2.25485	1.14779	0.798199	0.866987	1.0536	3.98931	5.7156	298.679	1.57794	1.2406	1.27192	0.203403	0.999953
ENSG00000144668.11_3	chr3	37493606	37865005	ITGA9	501.019	509.633	952.218	990.412	856.535	735.471	385.373	392.732	83.1325	109.241	703.643	744.483	6.03904	7.37871	13.2412	13.375	11.7877	9.03655	5.64126	6.82613	1.27697	1.86857	9.11951	5.97976	1169.75	-0.93243	0.733372	-1.27143	0.203577	0.999953
ENSG00000257489.6_5	chr12	100566974	100593561	AC010203.1	17.0479	15.8026	16.3182	29.0992	43.7423	44.1283	9.00871	12.5135	59.8148	45.0378	21.425	26.264	2.16076	2.23732	2.43623	3.90828	6.9897	4.1705	1.05324	2.2054	6.95687	5.31019	1.80052	2.57127	56.9489	0.909763	0.715578	1.27137	0.203598	0.999953
ENSG00000236481.1_4	chr16	26596076	26606134	LINC02195	3.78843	6.32103	0	2.07851	0	0	2.00194	3.85031	0	0	3.3829	2.02031	0.596916	0.333689	0	1.01134	0	0	0.340785	0.13572	0	0	0	0.744468	3.95769	-3.29214	2.58948	-1.27135	0.203604	NA
ENSG00000135835.11_3	chr1	180882290	180920750	KIAA1614	125.965	162.766	190.06	190.184	145.469	118.726	143.138	189.628	157.141	145.654	231.165	166.675	2.69437	2.45152	3.79031	1.86793	3.3172	2.52759	1.18499	2.76295	3.13016	1.19453	3.47096	4.5237	330.109	-0.362638	0.285381	-1.27071	0.203831	0.999953
ENSG00000180357.9_3	chr15	64752941	64978267	ZNF609	4259.14	4676.77	3389.4	3498.14	4334.56	4231.06	3630.51	3523.04	5018.36	4955.12	4450.77	4122.44	43.1968	52.9517	41.4529	39.7001	51.5312	49.3536	41.8811	38.0825	60.9486	64.4326	47.9469	45.4387	8408.31	0.291401	0.229367	1.27046	0.203922	0.999953
ENSG00000198134.3_5	chr12	12264097	12264423	AC007537.1	17.995	18.1729	47.0349	54.0414	18.3107	42.0269	62.06	62.5676	85.1601	33.5388	60.8922	35.3554	0	0	7.18479	0	2.27915	0	8.54354	7.06259	0	5.27014	0	5.76597	89.4959	-0.739883	0.582469	-1.27025	0.203995	0.999953
ENSG00000118507.16_4	chr6	131456806	131604675	AKAP7	361.795	335.014	324.445	274.364	257.368	263.719	206.199	218.505	233.176	323.889	151.103	224.254	12.8355	11.5851	12.7464	10.6308	10.7358	10.5492	7.9975	8.95491	9.86123	14.3484	5.25606	8.03341	533.907	0.357073	0.281489	1.26851	0.204615	0.999953
ENSG00000198203.9_2	chr2	108905095	108926371	SULT1C2	25.5719	43.457	42.2355	62.3554	41.7078	29.4188	35.0339	60.6424	67.9253	45.0378	64.2751	93.9443	0.424536	0.931758	0.992816	1.33174	1.02229	0.67946	0.892443	1.08101	1.52893	0.88023	0.801779	2.06522	102.996	-0.495573	0.390674	-1.26851	0.204617	0.999953
ENSG00000235314.1_4	chr7	44078770	44081905	LINC00957	21.7834	15.0124	29.7568	18.7066	25.4316	27.3175	11.0106	18.289	19.2624	30.6641	1.12763	2.02031	0.075199	0.026532	1.73484	1.64921	0.086654	0.026081	0.060815	0.057562	0.108756	0.055649	0.070769	0.459341	37.053	1.26974	1.00124	1.26817	0.204738	0.999953
ENSG00000196756.11_5	chr20	37049235	37063996	SNHG17	751.055	517.534	724.722	776.325	1350.93	1560.25	1640.59	1685.47	686.35	506.915	877.299	816.204	49.6018	42.4322	53.393	47.8508	116.136	108.756	121.685	137.359	35.4492	31.1765	49.21	39.0301	1990.47	-0.318752	0.251362	-1.2681	0.204763	0.999953
ENSG00000175985.9_2	chr14	69951409	69998268	PLEKHD1	22.7306	7.11115	10.5589	11.4318	16.2762	13.6588	22.0213	17.3264	195.665	147.571	3.3829	13.132	0.393543	0.176148	0.280989	0.268655	0.27434	0.232226	0.399413	0.32374	3.88292	3.52858	0.131864	0.316214	80.1744	1.2481	0.984611	1.26761	0.204938	0.999953
ENSG00000166265.11_2	chr21	27838528	27945603	CYYR1	654.45	641.584	1993.71	2146.07	1591	1473.04	1881.82	1895.32	966.161	1010	884.064	880.854	3.21505	17.8811	59.6655	58.8799	45.6829	37.0112	52.4482	46.5679	25.0365	29.2403	19.321	21.3037	2687.33	-0.590862	0.466146	-1.26755	0.20496	0.999953
ENSG00000235779.7_6	chr2	305111	314367	AC079779.3	14.2066	3.95064	1.91979	1.03926	9.15537	0	0	0	17.2348	8.62427	56.3817	52.528	1.10721	0.427977	0.19699	0.240552	0.615281	0.030161	0	0	1.55313	0.9371	0.255991	2.18269	27.444	1.84874	1.45879	1.26731	0.205044	0.999953
ENSG00000228192.7_5	chr1	43300352	43312093	AL512353.1	24.6248	14.2223	27.837	31.1777	9.15537	17.8614	36.0348	26.9522	22.3038	19.165	31.5737	20.2031	3.46622	2.82366	1.43913	3.91688	1.73667	2.86189	6.28186	2.30166	3.67373	4.96614	1.45461	2.82102	46.8124	-0.714593	0.564061	-1.26687	0.205201	0.999953
ENSG00000180999.10_3	chr1	172389828	172437971	C1orf105	8.52396	15.8026	0	1.03926	1.01726	3.15202	31.03	7.70063	9.12429	8.62427	1.12763	1.01015	0.905567	0.558971	0	0.13614	0.2055	0.128552	3.18462	0.572605	1.01443	1.19026	0.295925	0.030312	14.822	2.00863	1.58594	1.26652	0.205327	NA
ENSG00000139890.9_2	chr14	23352374	23356895	REM2	143.96	250.471	159.343	172.517	122.072	253.212	171.166	236.794	320.364	228.064	86.8277	59.5991	6.84122	11.8507	4.66716	8.5796	6.23937	12.1001	8.54384	4.16067	15.83	6.11423	4.18292	3.1384	370.72	0.673155	0.53159	1.2663	0.205404	0.999953
ENSG00000260803.1_6	chr16	67514	85195	Z84723.1	0	5.5309	0	0	3.05179	1.05067	0	0	0	0.958252	0	1.01015	0.312468	0.169487	0.703626	0.866118	0.355064	1.37611	0	0	0	0.439532	0	0.700894	2.05506	3.46968	2.74052	1.26606	0.20549	NA
ENSG00000166670.9_2	chr11	102641234	102651359	MMP10	77.6627	63.2103	7.67917	5.19629	74.2602	67.2431	6.00581	11.5509	2.02762	6.70776	98.1041	77.7818	3.78034	3.1225	0.128177	0.318044	4.32162	3.31852	0.537646	0.747748	0.206809	0.414829	4.85821	4.03507	83.2007	1.65054	1.30408	1.26568	0.205629	0.999953
ENSG00000240342.3_4	chr12	118683889	118684767	RPS2P5	12793.5	11189	1083.72	1046.53	11384.2	14563.4	14381.9	17655.6	9086.78	5791.67	7711.88	6529.63	1154.38	828.239	0	0	0	0	0	1425.58	852.448	0	0	0	18962.3	0.946994	0.748433	1.2653	0.205763	0.999953
ENSG00000099338.22_5	chr19	38826415	38861583	CATSPERG	53.9851	26.0742	42.2355	34.2955	67.1394	65.1417	42.0407	50.0541	106.45	104.449	52.9988	35.3554	1.416	1.32356	2.74733	2.80155	4.22199	2.35133	3.04178	3.66242	5.65026	2.94183	2.44261	2.4854	113.594	0.607874	0.480587	1.26486	0.205923	0.999953
ENSG00000110104.12_4	chr11	60609544	60618554	CCDC86	1117.59	1325.04	1271.86	1264.78	1242.08	1238.74	1440.39	1615.21	1258.14	947.711	2198.88	1775.85	42.1259	58.2955	11.8392	61.6	61.5373	12.558	48.3174	74.9586	13.741	46.6979	17.1245	16.9411	2799.81	-0.393652	0.3113	-1.26454	0.206035	0.999953
ENSG00000075340.22_2	chr2	70834750	70995357	ADD2	3008.01	3580.07	4945.39	5014.42	4783.17	5489.77	3560.44	3494.16	7274.09	7302.84	1384.73	1348.56	17.3174	39.8762	52.655	56.8278	25.1005	30.9255	20.3307	22.6501	77.9869	39.4071	15.7625	6.47679	8595.43	0.771852	0.610982	1.2633	0.206482	0.999953
ENSG00000169213.6_2	chr1	52373628	52456436	RAB3B	1290.91	1427.76	1001.17	996.648	2050.8	1857.59	934.904	967.391	1705.23	1878.17	1772.64	2138.5	9.01296	9.92173	7.6118	7.76428	15.2879	13.6836	6.84823	6.8609	12.9087	15.2633	12.0684	14.9751	3030.76	0.456011	0.361067	1.26295	0.206606	0.999953
ENSG00000200913.1	chr1	45242162	45242265	SNORD46	16.1008	21.3335	26.8771	36.374	10.1726	16.8108	14.0136	20.2141	24.3315	11.499	48.4882	23.2335	4.91771	5.99468	9.36902	9.11412	2.64726	5.76437	3.52675	5.05612	8.65568	3.49544	9.50895	6.5675	44.9268	-0.693521	0.549135	-1.26293	0.206613	0.999953
ENSG00000260409.1_6	chr15	20935076	20961512	AC012414.5	0	0	43.1954	42.6095	5.08632	30.4695	11.0106	19.2516	1.01381	6.70776	6.7658	8.08123	0	0	2.78602	2.80273	0.582196	1.83628	0.875416	1.16512	0.10655	0.472143	0.543465	0.537618	29.23	-1.95525	1.54822	-1.26291	0.206623	0.999953
ENSG00000279159.1_6	chr22	30374939	30424225	AC003681.1	92.8164	60.8399	114.228	118.475	114.951	159.702	193.187	138.611	156.127	171.527	225.527	180.817	0.881193	0.703443	1.19147	1.28727	0.846561	1.2405	1.47947	0.238556	1.12195	1.37741	1.29015	0.792381	288.458	-0.393582	0.311683	-1.26276	0.206674	0.999953
ENSG00000198711.5_4	chr1	54702113	54704736	SSBP3-AS1	50.1966	61.63	58.5537	45.7273	82.3983	86.1552	69.0668	55.8295	103.409	105.408	59.7646	41.4163	0	0.705277	0	0	1.85636	3.25386	2.10595	0	0	0	0.685245	0	137.564	0.537489	0.425727	1.26252	0.206762	0.999953
ENSG00000129480.12_3	chr14	31915242	31926716	DTD2	726.431	644.745	311.007	375.172	379.439	379.293	302.292	366.742	363.958	569.202	365.353	486.894	16.1336	19.4316	12.1018	10.4334	22.7628	13.1632	11.6728	21.0732	16.4417	16.887	18.6404	24.563	885.526	0.436627	0.345852	1.26247	0.206781	0.999953
ENSG00000171497.4_2	chr4	159630286	159644548	PPID	698.964	618.67	1147.08	1211.77	889.088	841.589	841.814	973.167	933.719	1065.58	1117.48	1288.96	42.1829	39.2433	72.6529	54.4679	55.3782	51.364	50.5719	55.7192	56.9164	75.6024	61.7009	74.9166	1951.75	-0.39163	0.31027	-1.26222	0.206869	0.999953
ENSG00000251639.2_5	chr4	1093804	1095346	AC092535.2	0	0.790128	0	4.15703	4.06905	0	0	2.88774	0	0	19.1698	0	0	0.089234	0.074071	0.26843	0	0	0.144396	0.20677	0	0	1.30584	0	5.03499	-2.47597	1.9624	-1.26171	0.207054	NA
ENSG00000238098.9_2	chr16	2389151	2476700	ABCA17P	26.519	29.2347	22.0776	14.5496	23.3971	29.4188	20.0194	23.1019	12.1657	30.6641	6.7658	8.08123	1.16021	0.733382	0.772568	0.444044	0.560397	0.65771	0.335649	0.530493	0.871932	1.62353	0.337429	0.309213	41.4968	0.79011	0.626399	1.26135	0.207182	0.999953
ENSG00000008441.16_5	chr19	13106422	13209610	NFIX	35.0429	44.2472	0.959897	10.3926	40.6905	34.6722	9.00871	12.5135	15.2072	27.7893	32.7014	74.7514	0.714182	1.12907	0.080484	0.907716	1.0238	0.877005	0.189251	0.410506	0.381652	0.868536	0.88226	1.80775	57.2771	1.19349	0.946529	1.26091	0.207341	0.999953
ENSG00000214290.8_2	chr11	111169280	111179460	COLCA2	2.84132	6.32103	35.5162	13.5103	20.3453	25.2162	32.031	45.2412	23.3176	1.9165	13.5316	9.09138	0.488084	0.818694	1.50359	1.47004	3.24663	1.89043	3.96903	3.84704	2.29253	1.06424	0.854128	1.37682	38.4913	-0.980872	0.777983	-1.26079	0.207385	0.999953
ENSG00000285876.1_1	chr2	13141078	13471808	AC093912.1	0	0	3.83959	1.03926	39.6733	25.2162	6.00581	15.4013	1.01381	0	5.63817	3.03046	0	0	0.159251	0.085912	1.4099	0.943179	0.233098	0.296641	0.018077	0	0.246025	0.153541	16.9966	-1.97299	1.56532	-1.26044	0.20751	NA
ENSG00000132669.13_4	chr20	19738250	19983103	RIN2	865.655	950.524	406.036	388.682	1216.65	1297.58	520.503	656.478	701.557	617.114	978.786	935.402	22.8768	24.8312	15.3109	12.1221	29.9283	34.8467	14.6712	16.408	19.9058	19.1304	24.1647	21.29	1601.45	0.600175	0.476237	1.26024	0.207581	0.999953
ENSG00000173171.14_4	chr1	155178490	155183615	MTX1	528.485	516.744	831.271	556.003	484.217	548.451	650.629	612.2	582.941	498.291	658.538	609.123	47.1425	49.8351	62.8601	53.5543	41.8829	56.0828	51.7848	49.2163	55.1438	45.9284	56.5341	36.9454	1188.04	-0.310647	0.246502	-1.26022	0.207589	0.999953
ENSG00000130363.11_2	chr6	159393903	159421219	RSPH3	687.599	691.362	513.545	477.019	520.839	487.512	503.487	434.123	682.294	734.021	524.349	544.473	7.96168	7.81199	4.16251	3.37405	4.55455	5.55315	5.38533	3.36509	8.18205	6.57014	5.5421	3.73628	1142	0.333532	0.264755	1.25977	0.207751	0.999953
ENSG00000130643.8_3	chr10	135137576	135150439	CALY	29.3603	25.2841	19.1979	3.11777	37.6387	24.1655	27.0261	25.027	18.2486	15.332	15.7869	4.04061	2.05536	0.32888	1.74348	0.545031	4.64277	2.02405	2.11793	3.18854	2.68016	1.94196	0.652076	0.089566	40.9714	0.761859	0.604923	1.25943	0.207874	0.999953
ENSG00000174233.11_3	chr12	49159977	49182820	ADCY6	2205.81	2496.81	2298.95	2257.27	2451.6	2838.92	2071	2142.7	3891	3262.85	2472.9	2076.88	41.6069	41.9455	51.166	47.5754	48.0007	53.9052	38.7513	37.502	79.1833	68.8045	45.4113	40.3011	5109.54	0.348466	0.276737	1.2592	0.20796	0.999953
ENSG00000162639.15_4	chr1	109190912	109204148	HENMT1	174.268	195.952	243.814	282.678	90.5364	70.3951	293.284	219.468	158.154	183.026	145.465	143.442	7.32725	5.91593	12.4248	14.3316	4.36758	3.54246	13.3964	10.4656	8.70397	10.0308	6.4683	4.08425	369.28	-0.629049	0.499676	-1.25891	0.208062	0.999953
ENSG00000236003.1_5	chr22	20876357	20878157	AC007731.4	0.947106	2.37038	0	0	2.03453	0	2.00194	0.962578	11.1519	1.9165	0	1.01015	0.19718	0.059295	0	0	0.319335	0.073062	0.412153	0.266834	1.37852	0.061871	0	0.194567	3.74448	2.50454	1.98953	1.25886	0.208081	NA
ENSG00000219438.8_3	chr22	48885272	49246724	FAM19A5	1647.97	1857.59	1884.28	1815.58	1997.9	1968.96	1846.79	1653.71	3895.06	2704.19	1241.52	921.26	18.6481	16.9986	22.6344	20.9582	46.1073	19.6339	21.0764	34.4299	45.3461	42.6066	13.7853	16.9929	3926.92	0.567791	0.451154	1.25853	0.2082	0.999953
ENSG00000140464.19_5	chr15	74287014	74340153	PML	648.768	995.562	1050.13	992.491	1110.85	997.089	1205.17	1348.57	1342.29	1096.24	1790.68	1271.78	18.0585	25.1067	31.5083	23.4599	27.9995	25.4594	30.1282	28.7368	32.0098	31.1019	38.7514	32.8955	2323.81	-0.29126	0.231445	-1.25844	0.208232	0.999953
ENSG00000230805.6_2	chr14	101540206	101544247	AL132709.1	8.52396	4.74077	16.3182	8.31406	6.10358	1.05067	9.00871	14.4387	4.05524	1.9165	9.02106	1.01015	1.83044	0.447722	2.32653	0.805214	1.0707	0.263775	1.47933	1.67461	0.368499	0.296961	0.946792	0.028318	14.1282	-1.1193	0.889519	-1.25832	0.208277	NA
ENSG00000176401.5_3	chr19	40021630	40023494	EID2B	147.749	123.26	95.9897	137.182	155.641	193.324	156.151	106.846	159.168	96.7834	72.1685	100.005	9.03002	0	12.3842	0	12.7122	14.9232	0	11.0254	12.4199	10.7524	7.69604	6.76691	258.299	0.394281	0.313569	1.2574	0.20861	0.999953
ENSG00000180828.2_2	chr8	65492924	65496185	BHLHE22	107.97	154.865	97.9095	57.1591	71.2084	105.067	157.152	204.067	221.011	180.151	2.25527	17.1726	0	3.40218	3.32409	2.16865	2.31098	3.68332	0	0	0	0	0.112379	0	231.961	1.17978	0.938491	1.25711	0.208715	0.999953
ENSG00000214872.8_2	chr11	57310114	57317747	SMTNL1	52.0908	35.5558	49.9146	54.0414	63.0703	27.3175	26.0252	49.0915	170.32	109.241	5.63817	16.1625	1.75417	1.15479	1.7659	2.10994	2.14053	1.00957	1.06333	1.87524	5.58721	4.21916	0.305554	0.503912	110.158	1.07592	0.855873	1.2571	0.208718	0.999953
ENSG00000244480.1_5	chr7	30562759	30564151	AC005154.2	19.8892	13.4322	9.59897	27.0207	36.6215	50.4323	26.0252	22.1393	46.6353	25.8728	1.12763	19.1929	1.24186	0	0.069959	0	0.000761	0	0	0	0.027626	0.06643	0.092764	0.002473	49.8152	0.824873	0.65628	1.25689	0.208793	0.999953
ENSG00000268230.5_6	chr19	58858220	58874117	AC012313.3	48.3024	38.7163	38.3959	23.9029	30.5179	55.6857	16.0155	29.8399	35.4834	62.2864	50.7435	27.2741	2.15944	2.91143	2.5229	2.47945	2.37723	1.59024	2.29996	2.78309	2.3237	4.01536	2.80642	2.14906	76.5641	0.570175	0.453771	1.25653	0.208926	0.999953
ENSG00000256967.1_5	chr12	7281675	7283794	AC018653.3	3.78843	8.69141	20.1578	21.8244	10.1726	10.5067	14.0136	9.62578	24.3315	21.0815	33.829	38.3858	0.89836	0.468902	1.7653	0.359137	1.30879	2.12348	1.73504	1.49615	3.2294	0.295283	0.428996	2.8631	36.3485	-0.844486	0.672924	-1.25495	0.209497	0.999953
ENSG00000271538.5_5	chr4	185427614	185458708	LINC02427	8.52396	0	0	1.03926	6.10358	1.05067	6.00581	1.92516	23.3176	5.74951	2.25527	5.05077	0.43837	0	0.013474	0.181114	0.543373	0.113333	0.583888	0.433485	2.07067	0.654713	0.157244	0.47779	10.0384	1.50159	1.19666	1.25482	0.209546	NA
ENSG00000251562.8_3	chr11	65265159	65273987	MALAT1	47259.7	42907.9	27261.1	25517.9	27691.9	30289.9	21066.4	21972.8	32227	39673.5	39080.4	35891.8	368.492	849.294	256.612	196.278	170.605	242.024	205.222	38.0719	316.402	303.04	345.966	332.287	65551.6	0.383634	0.305764	1.25467	0.209597	0.999953
ENSG00000002587.9_4	chr4	11394774	11431389	HS3ST1	350.429	393.484	21.1177	19.7459	118.003	94.5606	25.0242	57.7547	185.527	153.32	667.559	658.62	3.89967	4.475	0.307596	0.325754	1.40773	1.1364	0.537911	0.689099	2.26195	2.02176	7.79826	7.04522	461.099	1.24206	0.989956	1.25467	0.2096	0.999953
[truncated: 19,331 more rows]
