# Supplementary material for: Transcriptome analysis of neural progenitor cells derived from Lowe syndrome induced pluripotent stem cells: identification of candidate genes for the neurodevelopmental and eye manifestations
Source: J Neurodev Disord. 2020 May 11;12:14. doi: 10.1186/s11689-020-09317-2 (PMC7212686; doi:10.1186/s11689-020-09317-2)
Supplement: Supplementary file 7 — Additional file 7: Table S3. Overlap of nominal DEGs with ASD, ID, SZ and eye disease gene datasets. Citations are included in the table. [file 11689_2020_9317_MOESM7_ESM.xlsx]

## Sheet: additional file 7 table S4_asd_
GeneSetName	NumbersinEachSubset	GeneOverlappingWithDEGs	GeneOverlappingWithAllGenesUsedForDEGsAnalysis	AllGenesOfSet	Reference for Gene Sets
108SZgene	4300348	CA8,CACNA1C,PCDHA6,PPP1R16B	ABCB9,AC027228.1,ACD,ACTR5,ADAMTSL3,AKT3,AL049840.1,ALDOA,AMBRA1,ANKRD44,ANKRD63,ANP32E,APH1A,APOPT1,ARHGAP1,ARL3,ARL6IP4,AS3MT,ASPHD1,ATG13,ATP2A2,ATPAF2,ATXN7,ATXN7,BAG5,C12orf65,C16orf86,C16orf92,C1orf54,C2orf69,CA14,CA8,CACNA1C,CACNB2,CCDC39,CCDC39,CD46,CDC25C,CDK2AP1,CENPM,CENPT,CHADL,CHRNA3,CHRNA5,CHRNB4,CILP2,CKAP5,CKB,CLCN3,CLP1,CLU,CNKSR2,CNNM2,CNOT1,CNTN4,COQ10B,CREB3L1,CTNNA1,CTNND1,CU…	ABCB9,AC005477.1,AC005609.1,AC027228.1,AC073043.2,ACD,ACTR5,ADAMTSL3,AGPHD1,AKT3,AL049840.1,ALDOA,AMBRA1,ANKRD44,ANKRD63,ANP32E,APH1A,APOPT1,ARHGAP1,ARL3,ARL6IP4,AS3MT,ASPHD1,ATG13,ATP2A2,ATPAF2,ATXN7,BAG5,BCL11B,BOLL,BTBD18,C10orf32,C11orf31,C11orf87,C12orf42,C12orf65,C12orf79,C16orf86,C16orf92,C1orf132,C1orf51,C1orf54,C2orf47,C2orf69,C2orf82,C3orf49,C4orf27,CA14,CA8,CACNA1C,CACNA1I,CACNB2,CCDC3…	Schizophrenia Working Group of the Psychiatric Genomics C. Biological insights from 108 schizophrenia-associated genetic loci. Nature. 2014;511:421â€“7.
asd_Iossifov	0,25,27		ADNP,ANK2,ANKRD11,ARID1B,CHD2,CHD8,DIP2A,DYRK1A,FOXP1,GIGYF1,GRIN2B,KATNAL2,KDM5B,KDM6B,KMT2E,MED13L,NCKAP1,PHF2,POGZ,RIMS1,TBR1,TCF7L2,TNRC6B,WAC,WDFY3	ADNP,ANK2,ANKRD11,ARID1B,CHD2,CHD8,DIP2A,DSCAM,DYRK1A,FOXP1,GIGYF1,GRIN2B,KATNAL2,KDM5B,KDM6B,KMT2E,MED13L,NCKAP1,PHF2,POGZ,RIMS1,SCN2A,TBR1,TCF7L2,TNRC6B,WAC,WDFY3	Iossifov I, O'Roak BJ, Sanders SJ, Ronemus M, Krumm N, Levy D, et al. The contribution of de novo coding mutations to autism spectrum disorder. Nature. 2014;515:216â€“21.
asd_DeRubeis	1,94,111	RELN	ADNP,AGAP2,ANK2,ANK2,APH1A,ARID1B,ASH1L,ASXL3,ATP1B1,AXL,BCL11A,BIRC6,BRSK2,BRWD1,CACNA2D3,CAPN12,CDC42BPB,CERS4,CHD8,CSDE1,CSNK1E,CSTF2T,CTTNBP2,CUL3,DNAH10,DPP3,DYRK1A,EP400,ETFB,GABRB3,GGNBP2,GRIN2B,HDLBP,IQGAP2,JUP,JUP,KATNAL2,KDM3A,KDM4B,KDM5B,KDM6B,KIAA0100,KIRREL3,KLC1,KMT2C,LEO1,LRRC14,MIB1,MIB1,MTMR12,MYH10,MYO9B,MYT1L,NAA15,NCKAP1,NR3C2,NRXN1,PCOLCE,POGZ,PPM1D,PPM1D,PRPF39,PTEN,PTEN,PTP…	ADNP,AGAP2,ANK2,ANK2,APH1A,ARID1B,ASH1L,ASXL3,ATP1B1,AXL,BCL11A,BIRC6,BRSK2,BRWD1,C11orf30,CACNA1D,CACNA2D3,CAPN12,CARKD,CD163L1,CDC42BPB,CERS4,CHD8,CSDE1,CSNK1E,CSTF2T,CTTNBP2,CUL3,DNAH10,DPP3,DYRK1A,EP400,ETFB,FCRL6,GABRB3,GGNBP2,GRIN2B,GSDMC,HDLBP,IQGAP2,JUP,JUP,KATNAL2,KDM3A,KDM4B,KDM5B,KDM6B,KIAA0100,KIRREL3,KLC1,KRT34,LEO1,LRRC14,MIB1,MIB1,MTMR12,MYH10,MYO9B,MYOC,MYT1L,NAA15,NCKAP1,NR3C2,NR…	De Rubeis S, He X, Goldberg AP, Poultney CS, Samocha K, Cicek AE, et al. Synaptic, transcriptional and chromatin genes disrupted in autism. Nature. 2014;515:209â€“15.
asd_kb	7144171	AFF2,CACNA1C,COMT,FOXG1,GABRG3,OTX1,RELN	ACSL4,ADSL,AFF2,AHI1,ALDH5A1,ALDH7A1,ARID1B,ARX,ATP13A4,ATRX,AUTS2,BCL2,BDNF,BRAF,CACNA1C,CACNA1E,CADM1,CASK,CDH10,CDKL5,CEP290,CHD7,CHRNA4,CHRNB2,CNTNAP2,COMT,CREBBP,CYFIP1,DBH,DCX,DHCR7,DISC1,DMD,DMPK,DNAH5,DRD4,EHMT1,EIF4E,EN2,FBXO33,FEZF1,FEZF2,FGD1,FHIT,FMR1,FOXG1,FOXP1,FOXP2,FTSJ1,GABRA5,GABRB3,GABRG3,GAD1,GAMT,GRIA3,GRIK2,GRIN3B,GRPR,GSTM1,HRAS,IGF2,IL1RAPL1,IMMP2L,IQSEC2,ITGB3,KCND2,KCNMA…	RELN,CNTNAP2,OXTR,NLGN4X,GABRB3,C4B,MET,FOXP2,HLA-DRB1,SLC6A4,RBFOX1,EN2,BDNF,NRXN1,MARK1,SLC25A12,SEZ6L2,MAPK3,NLGN3,ASMT,MAOA,MECP2,SHANK3,GABRA5,FMR1,GAD1,KCNMA1,EIF4E,CADM1,MACROD2,GRPR,DRD3,DRD4,AUTS2,BCL2,RPL10,ARID1B,IL1RAPL1,TBR1,FOXP1,SEMA5A,PTEN,GABRA4,TUBGCP5,FEZF2,DISC1,AVPR1A,IMMP2L,CDH10,ST8SIA2,PRKX,CYFIP1,NIPA1,UPP2,NTF4,ITGB3,HOXA1,SCN2A,TSC2,GRIK2,FBXO33,MAPK1,LRFN5,RAPGEF4,NTF3…	Xu LM, Li JR, Huang Y, Zhao M, Tang X, Wei L. AutismKB: an evidence-based knowledgebase of autism genetics. Nucleic Acids Res. 2012;40:D1016â€“1022.
asd_Liu	2138163	PAMR1,TNC	ACTL6A,ACTR6,ADNP,AGK,ANKS1B,ARID1B,ARSK,ASB8,ASPM,ATCAY,ATP1B1,ATRN,BAHCC1,BBS10,BCL11A,BEND7,C1orf43,C2CD3,CASD1,CBX4,CDC42BPB,CDC42EP4,CHMP2B,CLDN11,CNOT1,COL25A1,CRY1,CSTF2T,CUL3,DCAF11,DDX3X,DHX29,DIP2C,DNAH11,DUSP14,DYNC1I2,DYRK1A,EIF3G,ELOVL1,F3,FBXL5,FBXO27,FOXP1,GINS2,GMNN,GRIN2B,HCFC2,HIST1H4B,ITGA5,ITGB3BP,L1CAM,LMCD1,LMTK3,LYSMD3,MAPK4,MAPT,MAPT,MAPT,MARK4,MBD5,MCM5,MED13L,METTL14,MIC…	ACTL6A,ACTR6,ADNP,AGK,ANKS1B,ARID1B,ARSK,ASB8,ASPM,ATCAY,ATP1B1,ATRN,BAHCC1,BANK1,BBS10,BCL11A,BEND7,C1orf43,C1orf95,C2CD3,CASD1,CBX4,CCDC132,CD34,CDC42BPB,CDC42EP4,CHMP2B,CLDN11,CNOT1,COL25A1,CRY1,CSN3,CSTF2T,CUL3,DCAF11,DDX3X,DHX29,DIP2C,DNAH11,DUSP14,DYNC1I2,DYRK1A,EIF3G,ELOVL1,F3,FBXL5,FBXO27,FCAR,FCAR,FCAR,FCAR,FCAR,FCAR,FCAR,FCAR,FCAR,FCAR,FOXP1,GDPD4,GINS2,GMNN,GRIN2B,HCFC2,HIST1H3D,HIST1H…	Liu L, Lei J, Sanders SJ, Willsey AJ, Kou Y, Cicek AE, et al. DAWN: a framework to identify autism genes and subnetworks using gene expression and genetics. Mol Autism. 2014;5:22.
asd_SFARI	21772887	ACE,AFF2,CACNA1C,CADPS2,DNAH3,DNER,DPP10,DPP6,EEF1A2,FOXG1,GABRG3,GDA,KCND3,KCNJ12,MEIS2,OTX1,PCDHA6,RELN,RORA,SYT17,ZNF385B	ABAT,ABCA13,ABCA7,ACE,ACHE,ACTL6B,ACTN4,ACY1,ADA,ADCY3,ADCY5,ADK,ADNP,ADORA2A,ADSL,AFF2,AGAP1,AGAP2,AGBL4,AGO1,AGO3,AGO4,AHDC1,AHI1,AKAP9,ALDH1A3,ALDH5A1,ALG6,AMT,ANK2,ANK3,ANKRD11,ANKS1B,ANXA1,AP1S2,APBA2,APBB1,APH1A,AR,ARHGAP11B,ARHGAP32,ARHGAP5,ARHGEF10,ARHGEF9,ARID1B,ARID2,ARNT2,ARX,ASAP2,ASH1L,ASPM,ASTN2,ASXL3,ATP10A,ATP1A1,ATP1A3,ATP6V0A2,ATRX,AUTS2,BAZ2B,BBS4,BCKDK,BCL11A,BCORL1,BICDL1,BIN…	ABCA10,ABCA13,ABCA7,ACE,ACHE,ADA,ADCY3,ADCY5,ADK,ADNP,ADORA3,ADSL,AFF2,AGAP1,AGAP2,AGBL4,AGMO,AGO1,AGTR2,AHDC1,AHI1,AKAP9,ALDH1A3,ALDH5A1,AMPD1,AMT,ANK2,ANK3,ANKRD11,ANXA1,AP1S2,APBA2,APBB1,APH1A,ARHGAP32,ARHGAP5,ARHGEF10,ARHGEF9,ARID1B,ARNT2,ARX,ABAT,ACTL6B,ACTN4,ACY1,ADORA2A,ADRB2,AGO3,AGO4,ALG6,ANKS1B,ARHGAP11B,ARID2,ASAP2,ASH1L,ASMT,AR,ASPM,ASTN2,ASXL3,ATP10A,ATP1A3,ATP2B2,ATP6V0A2,ATRX,AUTS2…	https://gene.sfari.org/autdb/GS_Home.do
SZ_gene_list	16690883	ACE,AGT,ARMC3,BMP6,CACNA1C,CHN2,CHRFAM7A,COMT,DLX1,MLC1,PNPO,PROZ,RELN,SLC1A3,SNCG,TH	ABAT,ABCA13,ABCB1,ACE,ACOX1,ACP1,ACSL4,ACSL6,ACTN2,ADA,ADAM12,ADCYAP1,ADORA2A,ADRA2A,ADSL,ADSS,AGAP1,AGER,AGPAT1,AGT,AHCY,AHI1,AK1,AKT1,ALDH1A1,ALDH1A2,ALDH1A3,ALDH5A1,ALK,ANK3,ANKHD1,ANKRD12,AP3B1,AP3B2,AP3D1,AP3M1,AP3M2,APOE,APOL2,APP,AQP4,AR,ARC,ARHGAP18,ARHGAP21,ARHGEF10,ARMC3,ARNTL,ARNTL2,ARRB2,ARSA,ARVCF,ASCL1,ASPM,ASTN1,ATE1,ATF4,ATF5,ATF7IP,ATN1,ATXN1,ATXN3,AZIN1,BAG3,BASP1,BCL2L11,BCL2L1…	AANAT,ABAT,ABCA13,ABCB1,AC113554.2,ACE,ACOX1,ACP1,ACSL4,ACSL6,ACSM1,ACTN2,ADA,ADAM12,ADCYAP1,ADH1B,ADORA2A,ADRA1A,ADRA2A,ADRBK2,ADSL,ADSS,AGAP1,AGER,AGPAT1,AGT,AHCY,AHI1,AIF1,AK1,AKT1,AL021546.2,ALDH1A1,ALDH1A2,ALDH1A3,ALDH5A1,ALK,ANK3,ANKHD1,ANKK1,ANKRD12,AP000843.1,AP3B1,AP3B2,AP3D1,AP3M1,AP3M2,APOD,APOE,APOL1,APOL2,APOL4,APOL5,APOL6,APP,AQP4,ARC,AR,ARHGAP18,ARHGAP21,ARHGEF10,ARMC3,ARNTL2,ARNTL…	Allen NC, Bagade S, McQueen MB, Ioannidis JP, Kavvoura FK, Khoury MJ, et al. Systematic meta-analyses and field synopsis of genetic association studies in schizophrenia: the SzGene database. Nat Genet. 2008;40:827â€“34.
asd_Willsey	2122145	ANO5,RELN	ACACB,ADAM33,ADNP,ANK2,ANK2,ANO5,APH1A,ARID1B,ASAH2,ASH1L,ATP10D,ATP1B1,BCL11A,BRF2,BRWD1,CACNA2D3,CBX4,CDC42BPB,CHD8,CNOT3,CNOT3,CNOT3,CNOT3,CNOT3,CNOT3,COL25A1,CSDE1,CSTF2T,CTTNBP2,CUBN,CUBN,CUL3,DDX3X,DHRS4L1,DIP2A,DIP2C,DLL1,DLL1,DNAH5,DST,DYRK1A,EPHB2,ETFB,FAM8A1,FAM91A1,FARP1,FLG,FOXP1,GRIN2B,IQGAP2,ITGA5,KATNAL2,KDM6B,KIAA0100,KIAA0232,L1CAM,LMTK3,LTN1,MAP3K14,MBD5,MED13L,MPHOSPH8,MTHFS,MT…	ACACB,ADAM33,ADNP,ANK2,ANK2,ANO5,APH1A,ARID1B,ASAH2,ASH1L,ATP10D,ATP1B1,BCL11A,BRF2,BRWD1,BTN1A1,CACNA2D3,CARKD,CBX4,CDC42BPB,CHD8,CNOT3,CNOT3,CNOT3,CNOT3,CNOT3,CNOT3,COL25A1,CSDE1,CSTF2T,CTTNBP2,CUBN,CUBN,CUL3,DDX3X,DHRS4L1,DIP2A,DIP2C,DLL1,DLL1,DNAH5,DST,DYRK1A,ECM2,EFCAB5,EPHB2,ETFB,FAM8A1,FAM91A1,FARP1,FCRL6,FLG,FOXP1,FREM3,GIMAP8,GRIN2B,IQGAP2,ITGA5,KATNAL2,KDM6B,KIAA0100,KIAA0232,L1CAM,LMTK…	Willsey AJ, Sanders SJ, Li M, Dong S, Tebbenkamp AT, Muhle RA, et al. Coexpression networks implicate human midfetal deep cortical projection neurons in the pathogenesis of autism. Cell. 2013;155:997â€“1007.
IDGenetics_set	7761823	AFF2,CA8,EEF1A2,FOXG1,MLC1,SHH,XYLT1	AAAS,AASS,ABCC8,ABCC9,ABCD1,ABCD4,ABHD5,ACAT1,ACO2,ACSF3,ACSL4,ACTB,ACTG1,ACVR1,ACY1,ADAR,ADAT3,ADGRG1,ADNP,ADSL,AFF2,AFF4,AGA,AGK,AGPAT2,AHCY,AHDC1,AHI1,AIFM1,AIMP1,AKT1,AKT3,ALDH18A1,ALDH3A2,ALDH4A1,ALDH5A1,ALDH7A1,ALG1,ALG12,ALG13,ALG2,ALG3,ALG6,AMPD2,AMT,ANK3,ANKRD11,ANO10,AP1S2,AP3B1,AP4B1,AP4M1,AP4S1,APOPT1,APTX,ARFGEF2,ARHGAP11A,ARHGAP31,ARHGEF9,ARID1A,ARID1B,ARL13B,ARL6,ARSA,ARSB,ARSE,ARX…	AAAS,AASS,ABCC8,ABCC9,ABCD1,ABCD4,ABHD5,ACAT1,ACO2,ACSF3,ACSL4,ACTB,ACTG1,ACVR1,ACY1,ADAR,ADAT3,ADGRG1,ADNP,ADSL,AFF2,AFF4,AGA,AGK,AGPAT2,AHCY,AHDC1,AHI1,AIFM1,AIMP1,AKT1,AKT3,ALDH18A1,ALDH3A2,ALDH4A1,ALDH5A1,ALDH7A1,ALDOB,ALG1,ALG12,ALG13,ALG2,ALG3,ALG6,ALX1,ALX3,ALX4,AMPD2,AMT,ANK3,ANKRD11,ANO10,AP1S2,AP3B1,AP4B1,AP4M1,AP4S1,APOPT1,APTX,ARFGEF2,ARG1,ARHGAP11A,ARHGAP31,ARHGEF9,ARID1A,ARID1B,ARL1…	http://www.ccgenomics.cn/IDGenetics/gene.php?dataset=IDGD_gene_detail
ID_UCD_set	7426483	AFF2,CA8,FOXG1,PTCH2,RELN,SHH,TH	AASS,ABAT,ABCC8,ABCD1,ABHD5,ACBD6,ACOX1,ACSL4,ACY1,ADA,ADK,ADSL,AFF2,AGA,AHI1,AK1,ALDH18A1,ALDH3A2,ALDH4A1,ALDH5A1,ALDOA,ALG12,ALG2,ALG3,ALG6,AMT,AP1S2,AP4E1,AP4M1,ARHGEF6,ARHGEF9,ARSA,ARX,ASCC3,ASCL1,ASL,ASPM,ASS1,ATIC,ATN1,ATP2A2,ATP6AP2,ATP7A,ATR,ATRX,B4GALT1,B4GALT7,BBS1,BBS2,BBS4,BBS7,BCKDHA,BCKDHB,BCOR,BCS1L,BRAF,BRWD3,BSCL2,BTD,C12orf57,CA2,CA8,CACNA1G,CAPN10,CASK,CASP2,CBS,CC2D1A,CCNA2,CD…	AASS,ABAT,ABCC8,ABCD1,ABHD5,ACBD6,ACOX1,ACSL4,ACY1,ADA,ADK,ADRA2B,ADSL,AFF2,AGA,AGTR2,AHI1,AK1,ALDH18A1,ALDH3A2,ALDH4A1,ALDH5A1,ALDOA,ALG12,ALG2,ALG3,ALG6,ALX1,ALX4,AMT,AP1S2,AP4E1,AP4M1,ARG1,ARHGEF6,ARHGEF9,ARSA,ARX,ASCC3,ASCL1,ASL,ASPA,ASPM,ASS1,ATIC,ATN1,ATP2A2,ATP5E,ATP6,ATP6AP2,ATP7A,ATR,ATRX,AVPR2,B4GALT1,B4GALT7,BBS1,BBS2,BBS4,BBS7,BCKDHA,BCKDHB,BCOR,BCS1L,BRAF,BRWD3,BSCL2,BSND,BTD,C11orf4…	http://gfuncpathdb.ucdenver.edu/iddrc/iddrc/home.php
EyeDisease	7319422	APOB,CNGB1,COL2A1,EFEMP1,PITX2,SOST,TNFRSF11B	AAAS,ABCC6,ABCD1,ABCD3,ABHD5,ACOX1,ACVRL1,ADAMTS10,ADAMTS2,AGA,AHI1,ALDH3A2,ALG2,ALG3,ALMS1,AP3B1,APC,APOA1,APOB,APOE,ARL6,ARSA,ARSB,ARSE,ARX,ASAH1,ATIC,ATP7B,BBS1,BBS10,BBS12,BBS2,BBS4,BBS5,BBS7,BBS9,BCOR,BCS1L,BFSP1,BMPR1A,BRAF,BUB1B,C1QTNF5,C3,CA4,CACNA2D4,CBS,CC2D2A,CDH23,CDH3,CEP290,CERKL,CHD7,CHM,CHMP4B,CHST6,CISD2,CLCN7,CLDN19,CLN3,CLN5,CLN6,CNGA3,CNGB1,COCH,COL11A1,COL18A1,COL2A1,COL3A1,C…	UBIAD1,PLOD,NPHP4,HSPG2,COL8A2,CLDN19,EIF2B3,POMGNT1,MAF,TACSTD2,CPT2,PPT1,FOXE3,RPE65,ABCA4,ABCD3,COL11A1,PTPN22,GNAT2,PHGDH,GNPAT,USH2A,RAB3GAP2,RD3,OPTC,CFH,CFHR1,FMOD,CFHR3,CRB1,HMCN1,MYOC,SEMA4A,GJA8,PRPF3,NTRK1,ECM1,GBA,APOB,EIF2B4,HADHA,CYP1B1,LRPPRC,EFEMP1,SIX3,ALMS1,RPIA,SAG,KCNJ13,COL4A3,AGXT,COL4A4,ATIC,SMARCAL1,PIP5K3,CRYGC,CRYGD,BCS1L,CYP27A1,CERKL,BBS5,COL3A1,LRP2,GALNT3,RAB3GAP1,ER…	https://neibank.nei.nih.gov/cgi-bin/eyeDiseaseGenes.cgi
